# Supplementary material for: Two-phase drift monitoring and automatic retraining (TPDM-AR) for electric load forecasting
Source: MethodsX. 2026 May 20;16:103966. doi: 10.1016/j.mex.2026.103966 (PMC13226265; doi:10.1016/j.mex.2026.103966)
Supplement: Supplementary file 1 [file mmc1.zip › mmc1.txt]

numpy==2.0.2
pandas==2.3.3
scikit-learn==1.6.1
river==0.23.0
plotly==5.24.1
matplotlib==3.10.0
openpyxl==3.1.5
xlsxwriter==3.2.9
ipython==7.34.0
nbformat==5.10.4
