# Supplementary material for: Two-phase drift monitoring and automatic retraining (TPDM-AR) for electric load forecasting
Source: MethodsX. 2026 May 20;16:103966. doi: 10.1016/j.mex.2026.103966 (PMC13226265; doi:10.1016/j.mex.2026.103966)
Supplement: Supplementary file 2 [file mmc2.zip › mmc2.txt]

numpy
pandas
scikit-learn
river==0.23.0
plotly
matplotlib
ipython
xlsxwriter
openpyxl
nbformat
