# Supplementary material for: Two-phase drift monitoring and automatic retraining (TPDM-AR) for electric load forecasting
Source: MethodsX. 2026 May 20;16:103966. doi: 10.1016/j.mex.2026.103966 (PMC13226265; doi:10.1016/j.mex.2026.103966)
Supplement: Supplementary file 10 [file mmc10.zip]

Archive with 1 entries (1 files):
- mmc10.html
