# Supplementary material for: Two-phase drift monitoring and automatic retraining (TPDM-AR) for electric load forecasting
Source: MethodsX. 2026 May 20;16:103966. doi: 10.1016/j.mex.2026.103966 (PMC13226265; doi:10.1016/j.mex.2026.103966)
Supplement: Supplementary file 13 [file mmc13.zip › mmc13.md]

# Two-Phase Drift Monitoring and Automatic Retraining (TPDM-AR) for Electric Load Forecasting — Supplementary Material README

This Supplementary Material accompanies the MethodsX manuscript:

**"Two-Phase Drift Monitoring and Automatic Retraining (TPDM-AR) for Electric Load Forecasting."**

**Method in one line:** Hourly multi-step **MLP** forecasting (48-h input → 24-h horizon) + **two-phase** drift monitoring (**ADWIN / KSWIN / Page–Hinkley**) on (i) the raw load stream and (ii) an MAE-based monitoring stream, with an optional **retraining trigger**; validated on synthetic data (Jan–Mar 2024) and on the UCI household power dataset (Aug 2007).

> **Important:** This README describes the supplementary files submitted with the manuscript. The files may be distributed as individual supplementary items in the journal submission system. A file-by-file description is provided below.

---

## 1) Supplementary Material contents (as submitted)

The supplementary files include code, environment specifications, finalized supplementary figures/tables, a synthetic baseline dataset, and interactive HTML exports.

### Core reproducibility files
- `README.md`
- `00_main_pipeline.ipynb` *(authoritative run-all notebook; reproduces the complete workflow and reported outputs)*
- `requirements.txt`
- `requirements-lock.txt` *(Colab environment snapshot / pinned reference)*

### Supplementary synthetic dataset (CSV)
- `synthetic_baseline_jan_feb_mar_2024.csv`  
  *(baseline Jan–Mar 2024; deterministically reproducible with NumPy seed = 42)*

### Interactive visualizations (HTML; real-world validation; Plotly exports)
- `phase1_raw.html`
- `phase1_power_vs_pred.html`
- `phase1_power_vs_daily_mae.html`
- `phase2_mae.html`

### Supplementary Figures (PNG)
- `Supplementary_Figure_S1.png`
- `Supplementary_Figure_S2.png`
- `Supplementary_Figure_S3.png`
- `Supplementary_Figure_S4.png`
- `Supplementary_Figure_S5.png`
- `Supplementary_Figure_S6.png`

### Supplementary Tables (Excel workbooks)
- `Table_S1_Synthetic.xlsx`
- `Table_S2_UCI.xlsx`

### Note on modular notebooks (01–03)
The previously modular notebooks (`01_synthetic_dataset.ipynb`, `02_drift_synthetic_mlp.ipynb`, and `03_drift_real_mlp.ipynb`) are **not required** in this submission. Their main code blocks and workflow steps were integrated into `00_main_pipeline.ipynb`, which serves as the single reproducibility entry point.

---

## 2) Working directory and generated folders (runtime)

The main notebook (`00_main_pipeline.ipynb`) uses relative paths and may create runtime folders during execution, including:

- `data/` *(dataset cache; synthetic + real)*
- `outputs/` *(Excel, HTML, and optional PNG exports)*

### Recommendation
For reproducibility, place `00_main_pipeline.ipynb`, `README.md`, and the supplementary files in the **same local working directory** (or a single project folder), then run the notebook from that directory.

This keeps generated folders (`data/`, `outputs/`) organized relative to the notebook execution path.

### Notes
- The submitted supplementary files (CSV/HTML/PNG/XLSX) are **finalized reference files** used in the manuscript.
- Re-running the notebook generates fresh outputs in `outputs/` (and caches data in `data/`), which can be compared against the submitted supplementary files.

---

## 3) Quickstart (recommended): Google Colab

1. Upload the supplementary files to Colab (or to Google Drive and open from Drive).
2. Open **`00_main_pipeline.ipynb`**.
3. Run the cells from top to bottom.

### Optional (Colab + Google Drive): mount Drive before running
If you want to read/write files directly in Google Drive (e.g., CSV/HTML/XLSX outputs), mount Drive first:

```python
from google.colab import drive
drive.mount('/content/drive')
```

Then set output paths (if desired) to a Drive location (for example, `/content/drive/MyDrive/...`).

### Colab install cell (light install; used in the notebook)
The notebook includes a lightweight install cell to avoid disturbing Colab’s preinstalled core libraries:

```bash
!pip -q install --no-deps river==0.23.0 openpyxl xlsxwriter --progress-bar off
```

If you prefer a full, explicit installation in Colab, you can instead run:

```bash
!pip -q install -r requirements.txt --progress-bar off
```

---

## 4) Local execution (optional)

Tested on Python **3.11–3.12**.

```bash
# 1) Create and activate a virtual environment
python -m venv .venv

# Windows (PowerShell)
.\.venv\Scripts\Activate.ps1

# Windows (CMD)
# .\.venv\Scripts\activate.bat

# Linux/macOS
# source .venv/bin/activate

# 2) Install dependencies
python -m pip install -U pip
python -m pip install -r requirements.txt

# Optional: reproduce the Colab snapshot more strictly
# python -m pip install -r requirements-lock.txt

# 3) Run locally
python -m pip install jupyterlab
jupyter lab
```

Open and run:
- `00_main_pipeline.ipynb`

---

## 5) Main notebook (what to run)

- **`00_main_pipeline.ipynb` (main / run-all):** end-to-end execution (**synthetic baseline generation + synthetic drift experiments + real-world validation + exports**).

This notebook is the **authoritative reproducibility entry point** for the manuscript.

### Implementation note
The logic that was previously split across the modular notebooks (`01`, `02`, and `03`) is implemented in sequence within `00_main_pipeline.ipynb`, using the same core blocks and experiment settings.

---

## 6) Key switches: default vs optional features

This supplementary material is designed to be reproducible **out-of-the-box** with sensible defaults, while exposing optional exports and auxiliary plots.

> **Scope note:** All switches listed below are configured inside `00_main_pipeline.ipynb` (in the corresponding synthetic / real-data sections of the unified notebook).

### A) Outputs (general)

- `SAVE_EXCEL = True` *(default)*  
  Saves consolidated Excel workbooks containing tables and exact trigger points.
- `SAVE_HTML = True` *(default; real-world validation figures)*  
  Saves Plotly figures as interactive HTML.
- `SAVE_PNG = False` *(default; optional)*  
  If `True`, saves Plotly figures to `outputs/png/` (requires **Kaleido**).
  - Install: `pip install -U kaleido` (Colab: `!pip install kaleido==0.2.1`)
- `SAVE_STATIC_PNG = False` *(default; optional; synthetic drift plotting block)*  
  If `True`, saves static Matplotlib PNGs for manuscript drift-curve figures.

- `SAVE_CSV = True` *(default; synthetic baseline generation block)*  
  Saves the consolidated baseline synthetic dataset (Jan–Mar 2024) as a CSV file:
  - Filename: `synthetic_baseline_jan_feb_mar_2024.csv`
  - Default export path: `data/` (relative to the working directory)
  - Set `SAVE_CSV=False` to disable export, or change `OUTPUT_DIR` to save elsewhere.

### B) Real data source (UCI block within `00_main_pipeline.ipynb`)

- `AUTO_DOWNLOAD_UCI = True` *(default)*  
  Downloads and extracts the UCI dataset on first run (internet required only once).
- `USE_LOCAL_RAW = False` *(default; optional)*  
  If `True`, uses a local/Drive copy of the raw TXT file:
  - `LOCAL_RAW_UCI_TXT_PATH = "<path>/household_power_consumption.txt"`
- `REGENERATE_HOURLY_JUL_AUG_CSV = True` *(default)*  
  Regenerates the cached hourly dataset (set `False` to reuse the cached CSV).

### C) Phase 2 threshold (real-world validation block)

Choose one mode:

- `PHASE2_TREF_MODE = "MAE_REF_MAX"` *(default)*  
  `T_ref = max(MAE_24(t))` over the reference week.
- `PHASE2_TREF_MODE = "MA24_Q95"` *(optional)*  
  `T_ref = Q_q(MA_24(t))` over the reference week (`TREF_Q = 0.95` by default).
- `PHASE2_TREF_MODE = "MA24_MU_KSIGMA"` *(optional)*  
  `T_ref = mean(MA_24(t)) + k*std(MA_24(t))` over the reference week (`TREF_K = 3.0` by default).

### D) Baseline update policy (real-world validation block)

Choose one:

- `BASELINE_UPDATE_POLICY = "FIXED_GLOBAL"` *(default)*  
  Compute `T_ref` once (cycle 0) and keep it fixed for the model lifetime.
- `BASELINE_UPDATE_POLICY = "DYNAMIC_PER_CYCLE"` *(optional)*  
  After each retraining + deployment, recompute `T_ref` from the next reference week.

### E) Optional Phase 1 context plot (real-world validation block)

- `SHOW_PHASE1_POWER_VS_DAILY_METRICS_CONTEXT = False` *(default; optional)*  
  When `True`, generates an extra context figure and saves (if `SAVE_HTML=True`):  
  `outputs/phase1_power_vs_daily_metrics.html`  
  *(daily MAE/MSE/RMSE context; Phase 2 remains MAE-driven).*

### F) Phase 2 plotting switches (real-world validation block; low-clutter defaults)

- `SHOW_PHASE2_TRIGGERS_MAE24 = False` *(default; optional)*  
  Adds detector markers on the **hourly `MAE_24(t)`** stream.
- `SHOW_PHASE2_TRIGGERS_MA24 = True` *(default)*  
  Adds detector markers on the **smoothed `MA_24(t)`** stream (w = 24 h).
- `SHOW_PHASE2_MAE24_HOURLY = True` *(default)*  
  Shows the hourly `MAE_24(t)` line as context in the Phase 2 plot.

---

## 7) Submitted supplementary files vs regenerated outputs

There are **two concepts** of outputs in this supplementary material:

### A) Final submitted supplementary files (included)

These files are the finalized supplementary items cited in the manuscript:

**Supplementary Synthetic Dataset (CSV)**
- `synthetic_baseline_jan_feb_mar_2024.csv`

**Interactive HTML (Plotly exports; real-world validation)**
- `phase1_raw.html`
- `phase1_power_vs_pred.html`
- `phase1_power_vs_daily_mae.html`
- `phase2_mae.html`
- *(Optional; OFF by default in notebook execution)* `phase1_power_vs_daily_metrics.html` *(only if generated and included)*

**Supplementary Figures (PNG)**
- `Supplementary_Figure_S1.png` … `Supplementary_Figure_S6.png`

**Supplementary Tables (Excel workbooks)**
- `Table_S1_Synthetic.xlsx`
- `Table_S2_UCI.xlsx`

> **Why HTML exports are included only for the real-world validation:** this is a supplementary-material curation choice, not a methodological difference. Both the synthetic and real-world workflows generate plots during execution. Interactive HTML exports were included only for the real-world (UCI) validation because these figures are cited in the manuscript and are not all shown in the main text. Synthetic reproducibility is fully supported by the manuscript figures, the submitted supplementary figures/tables, and the executable main notebook (`00_main_pipeline.ipynb`); therefore, additional synthetic HTML exports were not included to avoid redundancy and keep the supplementary material compact.

### B) Outputs regenerated when you run `00_main_pipeline.ipynb` (reproducibility)

When you run the notebook, it creates runtime outputs (relative to your working directory):

- `outputs/` *(HTML/XLSX/optional PNG exports)*
- `data/` *(cached/generated datasets)*

Notes:
- Re-running may overwrite files in `outputs/` (same filenames), which keeps the directory tidy.
- You can compare regenerated outputs against the finalized supplementary files included with the submission.

---

## 8) Supplementary reproduction map (figures and tables)

Running **`00_main_pipeline.ipynb`** reproduces the full workflow and the supplementary outputs.

### Supplementary Figures
- **Fig. S1** — Synthetic (Linear drift, 50%): detector alerts on actual vs predicted hourly average active power
- **Fig. S2** — Synthetic (Log drift, 50%): detector alerts on actual vs predicted hourly average active power
- **Fig. S3** — Real-world (Phase 1, Aug 2007): drift detection on raw hourly average active power with detector alerts
- **Fig. S4** — Real-world (Phase 2, Aug 2007): MAE-based monitoring (`MAE_24(t)` and `MA_24(t)`) with detector alerts and `T_ref`
- **Fig. S5** — Real-world (Phase 1, Aug 2007): hourly average active power vs MLP forecast (t+1 extracted from the 24-step forecast) with detector alerts
- **Fig. S6** — Real-world (Phase 1 + Phase 2 context, Aug 2007): hourly active power vs daily `MAE_24(t)` with Phase 1 alerts and `T_ref` context

### Supplementary Tables
- **Table S1 (synthetic experiments):** `Table_S1_Synthetic.xlsx`
  - **Worksheet map (internal tabs):**
    - `Config`: export/runtime configuration for the synthetic drift experiments
    - `Summary_DetectionDays_MarRaw`: March raw-series (Phase 1) detection days by detector, drift type, and drift magnitude
    - `Summary_DriftCurve_Linear`: day-wise accumulated linear drift curves (10–50% scenarios)
    - `Summary_DriftCurve_Log`: day-wise accumulated logarithmic drift curves (10–50% scenarios)
    - `Lin10`, `Lin20`, `Lin30`, `Lin40`, `Lin50`: per-scenario synthetic factor tables (linear drift)
    - `Log10`, `Log20`, `Log30`, `Log40`, `Log50`: per-scenario synthetic factor tables (logarithmic drift)
  - **Notes (tab contents):**
    - The scenario tabs (`LinXX` / `LogXX`) include, by default: `Day`, `MAE Feb`, `MAE Mar`, `MSE Feb`, `MSE Mar`, `RMSE Feb`, `RMSE Mar`, and `Daily Drift %`.

- **Table S2 (real-world validation):** `Table_S2_UCI.xlsx`
  - **Worksheet map (internal tabs):**
    - `Config`: runtime configuration and detector/threshold parameters used in the UCI August 2007 validation run
    - `Daily_Metrics`: daily mean `MAE_24`, `MSE_24`, and `RMSE_24`
    - `Hourly_MAE24`: hourly horizon-aggregated `MAE_24(t)` series at forecast-origin timestamps
    - `Hourly_MSE24`: hourly horizon-aggregated `MSE_24(t)` series at forecast-origin timestamps
    - `Hourly_RMSE24`: hourly horizon-aggregated `RMSE_24(t)` series at forecast-origin timestamps
    - `RefWeek_Daily_MAE24` *(conditional)*: daily `MAE_24` values for the initial reference week used in threshold calibration
    - `Triggers_Phase1_Raw`: exact plotted alert points for Phase 1 on the raw hourly active-power stream
    - `Triggers_Phase2_MAE24`: exact plotted alert points for Phase 2 on the hourly `MAE_24(t)` stream (diagnostic/optional plotting companion)
    - `Triggers_Phase2_MA24`: exact plotted alert points for Phase 2 on the smoothed `MA_24(t)` monitoring stream (main Phase-2 trigger log)
    - `Consensus`: cycle-level consensus/persistence/retraining timing summary
  - **Notes (tab contents):**
    - Trigger tabs store the exact plotted trigger points used in the exported figures.

---

## 9) Notes on the real-world dataset (UCI)

- The real-world dataset (UCI "Individual Household Electric Power Consumption", **ID 235**) is **not redistributed** in this supplementary material.

- **Default behavior (inside `00_main_pipeline.ipynb`)**:
  - `AUTO_DOWNLOAD_UCI=True`, `USE_LOCAL_RAW=False`
  - On first run, the notebook downloads the UCI archive, extracts the raw TXT file, builds an interpolated hourly series for **Jul–Aug 2007**, caches it as a CSV, and then runs the pipeline using that hourly dataset.
  - Internet is required only for the **first run** (or after clearing `data/`). If the raw TXT already exists under `data/`, the download/extract step is skipped.

- **Generated/cached files under `data/` (runtime)**
  - `data/household_power_consumption.zip` *(downloaded UCI archive — cache)*
  - `data/household_power_consumption.txt` *(extracted raw file — cache)*
  - `data/uci_household_power_JulAug2007_hourly_interp.csv` *(generated hourly dataset used in the experiments)*
  - *(Optional; synthetic runtime export)* `data/synthetic_baseline_jan_feb_mar_2024.csv` *(re-exported if `SAVE_CSV=True` and `OUTPUT_DIR="data"`)*

---

## Contact

Corresponding author: see manuscript for author list and institutional email.
