# Supplementary material for: Two-phase drift monitoring and automatic retraining (TPDM-AR) for electric load forecasting
Source: MethodsX. 2026 May 20;16:103966. doi: 10.1016/j.mex.2026.103966 (PMC13226265; doi:10.1016/j.mex.2026.103966)
Supplement: Supplementary file 14 [file mmc14.zip › mmc14.ipynb]

# %% [markdown]
# **TPDM-AR — Full Experimental Pipeline — End-to-End Reproducibility**

## Framework: Synthetic Streams → MLP Forecasting → River Detectors → Real-Data Validation

*Notebook 00 — Drift Detection with River (ADWIN/KSWIN/Page–Hinkley) under MLP forecasting: synthetic-to-real protocol.*


# %% [code]
# ============================================================
#  Environment setup — Google Colab (sequential execution)
# ============================================================
# Required setup for executing the notebook via “Run all” or cell-by-cell.
# Install selected external packages without dependency resolution
# to preserve Colab's preinstalled core libraries.

import sys
if "google.colab" in sys.modules:
     !pip -q install --no-deps river==0.23.0 openpyxl xlsxwriter --progress-bar off


# %% [markdown]
**Local (optional):**

```bash
python -m venv .venv
# Windows:
.venv\Scripts\activate
# Linux/macOS:
# source .venv/bin/activate

python -m pip install -U pip
python -m pip install numpy pandas matplotlib scikit-learn plotly river==0.23.0 openpyxl xlsxwriter


# %% [markdown]
**Notes**

* openpyxl is required when SAVE_EXCEL=True (Excel export).

* xlsxwriter is optional (alternative Excel writer engine).

* ipython is only needed if you rely on display() outside Colab.

# %% [markdown]
**Local (optional):**

```bash
python -m venv .venv
# Windows:
.venv\Scripts\activate
# Linux/macOS:
# source .venv/bin/activate

python -m pip install -U pip
python -m pip install -r requirements.txt

# If you want to run the .ipynb notebooks locally (optional):
python -m pip install jupyterlab
jupyter lab


# %% [markdown]
## Framework: Synthetic Data Generation → Quick Inspection → Interactive Plotting (Jan–Mar 2024)

*Notebook 01 — Display Data (Synthetic Baseline).*


# %% [code]
# ============================================================
# [00] Synthetic data foundation — Hourly average active power (kW)
# This script generates the BASELINE synthetic dataset that originates the method:
#   - Signal definition: y_t = hourly average active power (kW)
#   - Months generated: Jan–Mar 2024 (Feb is leap year)
#   - Baseline behavior: simple daily load-shape (piecewise) + controlled randomness
#   - Purpose in the full study:
#       (i) provide a clean reference baseline (no drift) and visualization;
#      (ii) serve as the input for the later synthetic experiments where drift is injected
#           (e.g., Linear/Logarithmic drift in March) and the 48h → 24h forecasting +
#           drift detection pipeline is executed (ADWIN, KSWIN, Page-Hinckley).
#   - Units note (Δt = 1 hour): energy over 1 hour is E_t (kWh) = y_t (kW) * 1 h
#   - Reproducibility: fixed random seed for consistent synthetic realizations
# ============================================================

# ============================================================
# [00A] Output / export configuration (same behavior as Script 03)
# ============================================================
import os

SAVE_CSV = True  # Set to False to disable CSV export.

DATA_DIR = "data"
# NOTE (English, concise): Change DATA_DIR to save files in any folder of your preference.

CSV_FILENAME = "synthetic_baseline_jan_feb_mar_2024.csv"
CSV_PATH = os.path.join(DATA_DIR, CSV_FILENAME)

if SAVE_CSV:
    os.makedirs(DATA_DIR, exist_ok=True)

# ============================================================
# [01] Imports and global parameters
# ============================================================
import numpy as np
import pandas as pd
import plotly.graph_objects as go

# [01.1] Explicit display import (robust outside classic notebooks)
from IPython.display import display

# [01.2] Reproducibility seed
np.random.seed(42)

# ============================================================
# [02] Synthetic hourly average active power generator (kW) – baseline (no drift)
# ============================================================
def generate_base_active_power(start, end, freq="h"):
    """
    Generates a synthetic baseline time series interpreted as:
      - hourly average active power y_t (kW)

    Note:
      For a 1-hour interval, the corresponding energy is:
      E_t (kWh) = y_t (kW) * 1 h
      (i.e., numerically equal when Δt = 1 hour).
    """
    # [02.1] Time index
    rng = pd.date_range(start, end, freq=freq)

    # [02.2] Simple daily profile (piecewise) for hourly average active power
    def pattern(hour_of_day: int) -> float:
        base_kw = 2.0  # baseline active power demand (kW)

        if 6 <= hour_of_day < 12:
            return round(base_kw + np.random.uniform(1.5, 3.0), 2)
        if 12 <= hour_of_day < 18:
            return round(base_kw + np.random.uniform(2.0, 4.0), 2)
        if 18 <= hour_of_day < 22:
            return round(base_kw + np.random.uniform(1.0, 2.5), 2)

        return round(base_kw + np.random.uniform(0.5, 1.5), 2)

    # [02.3] Output dataframe
    return pd.DataFrame(
        {
            "date_time": rng,
            "active_power_kW": [pattern(ts.hour) for ts in rng],
        }
    )

# ============================================================
# [03] Generate synthetic baseline months (2024: leap year in Feb)
# ============================================================
df_jan = generate_base_active_power("2024-01-01", "2024-01-31 23:00")
df_feb = generate_base_active_power("2024-02-01", "2024-02-29 23:00")  # leap year
df_mar = generate_base_active_power("2024-03-01", "2024-03-31 23:00")

# [03.1] Consolidated baseline dataset (Jan–Mar 2024)
df_baseline = pd.concat([df_jan, df_feb, df_mar], ignore_index=True)

# ============================================================
# [04] Quick inspection (head)
# ============================================================
print("January 2024:")
display(df_jan.head())

print("\nFebruary 2024:")
display(df_feb.head())

print("\nMarch 2024:")
display(df_mar.head())

print("\nBaseline (Jan–Mar 2024) consolidated:")
display(df_baseline.head())

# ============================================================
# [04.1] Export CSV (optional) — saves to data/ (relative, like Script 03)
# ============================================================
if SAVE_CSV:
    df_baseline.to_csv(CSV_PATH, index=False)
    print(f"\n[OK] Synthetic baseline CSV saved to:\n{os.path.abspath(CSV_PATH)}")

# ============================================================
# [05] Plot: Synthetic hourly average active power (Jan–Mar 2024)
# ============================================================
fig = go.Figure()

# [05.1] January
fig.add_trace(
    go.Scatter(
        x=df_jan["date_time"],
        y=df_jan["active_power_kW"],
        mode="lines",
        name="January 2024",
        line=dict(color="royalblue"),
    )
)

# [05.2] February
fig.add_trace(
    go.Scatter(
        x=df_feb["date_time"],
        y=df_feb["active_power_kW"],
        mode="lines",
        name="February 2024",
        line=dict(color="orangered"),
    )
)

# [05.3] March
fig.add_trace(
    go.Scatter(
        x=df_mar["date_time"],
        y=df_mar["active_power_kW"],
        mode="lines",
        name="March 2024",
        line=dict(color="forestgreen"),
    )
)

# [05.4] Layout (title centered)
fig.update_layout(
    title=dict(
        text="Synthetic hourly average active power (baseline) for January, February, and March 2024",
        x=0.5,
        xanchor="center",
        y=0.95,
        yanchor="top",
    ),
    xaxis_title="Date/Time",
    yaxis_title="Hourly average active power (kW)",
    template="simple_white",
    legend=dict(x=0, y=1),
)

fig.show()


# %% [markdown]
## Framework: Synthetic Streams → MLP Forecasting → River Detectors (ADWIN/KSWIN/Page–Hinkley)

*Notebook 02 — Drift Detection + MLP on Synthetic Data.*

# %% [code]
# ============================================================
# [00] Synthetic drift experiments — 48-h input → 24-h horizon (hourly forecasts)
# ============================================================
# Validates the two-phase drift-monitoring protocol under controlled incremental drift.
#   - Data: synthetic hourly average active power (kW), Jan–Mar 2024.
#   - Model: MLPRegressor trained ONLY on January baseline windows (48 h → 24 h).
#   - Drift: injected ONLY in March (Linear or Logarithmic), reaching {10,20,30,40,50}% by Mar 31.
#   - Forecasting: 24-step ahead forecasts are issued at daily anchors (00:00) and unfolded
#     (concatenated) to form an hourly ŷ(t) stream for error computation.
#   - Metrics: daily-mean MAE/MSE/RMSE (mean over hourly errors within each day) comparing Feb (no drift) vs Mar (drift).
#   - Phase 1: ADWIN, KSWIN, Page–Hinkley on the raw hourly power stream (Feb and Mar separately).
#   - Phase 2 (paper-aligned): MA_24(t) = MA_{w_MA=24 h}[AE(t)] with a single fixed reference threshold
#     MAE_max^ref computed from the drift-free February period.
#     Supplementary smoothing curves (optional): MA_6(t) = MA_{w_MA=6 h}[AE(t)] and
#     MA_12(t) = MA_{w_MA=12 h}[AE(t)] (both used for qualitative comparison only).
#   - Plotting note (to avoid ambiguity): MAE_max^ref (a.k.a. MAE_MAX_REF) is computed on the Phase-2 HOURLY signal MA_24(t)
#     (24-h moving-average of AE(t) on the unfolded hourly forecast-error stream). In Phase-1 context figures, the same value 
#     may be OVERLAID on the Daily MAE curve ONLY as a coarse visual reference; it is NOT a Daily-MAE threshold and it is NOT
#     used for any Phase-1 decision-making.
#   - Outputs: one multi-sheet Excel workbook (Lin10–Lin50, Log10–Log50, summaries, Config) +
#     Plotly display figures + optional static PNGs for accumulated drift curves/detection days.

# ============================================================
# Terminology (paper-aligned)
# ============================================================
# AE(t)      : hourly absolute error = |y(t) − ŷ(t)| (kW), where ŷ(t) is the unfolded hourly forecast stream
# MA_24(t)   : moving-average of AE(t), window w_MA = 24 h (Phase 2 signal)
# MAE_max^ref: fixed reference threshold (AUTO): max_t MA_24(t) over the drift-free reference period (February)
# ============================================================

# ============================================================
# [01] Imports and global parameters
# ============================================================

# [01.1] Standard library
import os

# [01.2] Numerical computing and data handling
import numpy as np
import pandas as pd
from openpyxl.styles import Alignment

# [01.3] Interactive visualization (Plotly) and static plots (Matplotlib)
import plotly.graph_objects as go
from plotly.subplots import make_subplots
import matplotlib.pyplot as plt

# [01.4] Drift detection (River)
from river import drift

# [01.5] Forecasting model and scaling (scikit-learn)
from sklearn.neural_network import MLPRegressor
from sklearn.preprocessing import MinMaxScaler

# [01.6] Global seed for reproducibility
np.random.seed(42)

# ============================================================
# [02] User options (Excel export — unified workbook)
# ============================================================

SAVE_EXCEL = True  # set to False to skip saving .xlsx
OUTPUT_DIR = "outputs"  # single folder for all outputs
EXCEL_FILENAME = "drift_detection_triggers_and_metrics_Synth_2024_48h_in_24h_out.xlsx" # (Supplementary Table_S1_Synthetic.xlsx)

# ============================================================
# [02.B] STATIC PNG EXPORT (MASTER SWITCH) — DEFAULT OFF
# ============================================================
# Static PNG export (optional; OFF by default)
# - SAVE_STATIC_PNG=False: runs normally, no static PNGs saved.
# - SAVE_STATIC_PNG=True : saves ONLY the two manuscript figures below (Matplotlib PNGs) to OUTPUT_DIR:
#     (1) Manuscript_Fig7_AccumulatedDrift_Linear.png
#     (2) Manuscript_Fig8_AccumulatedDrift_Logarithmic.png
#
# Notes:
# - This is post-processing only (figures); it does NOT affect the method execution.
# - Matplotlib is already imported; no extra dependencies are required.
SAVE_STATIC_PNG = False

# [02.1] Select which columns will be exported to each factor-table sheet (order matters)
# If any column name does not exist, it will be ignored.
COLUMNS_TO_SAVE = [
    "Day",
    "MAE Feb", "MAE Mar",
    "MSE Feb", "MSE Mar",
    "RMSE Feb", "RMSE Mar",
    "Daily Drift %",
]

# ============================================================
# [03] Plot switches (MethodsX-friendly defaults)
# ============================================================

# Hourly AE vs threshold is "Supplementary / Debug plot"
PLOT_SUPPLEMENTARY_DEBUG = False  # set True to enable supplementary/debug figures

# If True, runs detector markers on all MA windows (MA_6(t)/MA_12(t)/MA_24(t)).
# By default, keep False to match the paper: Phase 2 uses MA_24(t) only.
DETECT_ON_ALL_MA_WINDOWS = False

# ============================================================
# [04] Plot styling: colors and markers
# ============================================================

# Detector color palette
det_colors = {"adwin": "#FF0000", "kswin": "#0000FF", "ph": "#800080"}

# Default Matplotlib marker mapping (static plots)
det_markers = {"adwin": "x", "kswin": "o", "ph": "s"}

# Plotly-only marker customization (drift curves + detections)
det_sizes_plotly = {"adwin": 9, "kswin": 12, "ph": 15}
det_symbols_plotly = {"adwin": "circle", "kswin": "square-open", "ph": "diamond-open"}

# ============================================================
# [05] Accumulated drift plots (Plotly + static PNGs): USER COLOR CUSTOMIZATION
# ============================================================

FIG3_CURVE_COLORS = {
    10: "#1a6599",
    20: "#ff7f0e",
    30: "#2ca02c",
    40: "cyan",
    50: "black",
}

FIG3_MARKER_COLORS = {
    "adwin": "#FF0000",   # red
    "kswin": "#0000FF",   # blue
    "ph":    "#800080",   # purple
}

# ============================================================
# [06] Helper: centered Plotly title
# ============================================================

def centered_title(text: str):
    """Return a centered Plotly title dict."""
    return dict(text=text, x=0.5, xanchor="center", y=0.98, yanchor="top")

# ============================================================
# [07] Synthetic baseline generator (HOURLY average active power)
# ============================================================

def generate_base_active_power(start, end, freq="h"):
    """
    Generates synthetic HOURLY average active power series between two dates.
    Units: active_power_kW (kW).
    """
    rng = pd.date_range(start, end, freq=freq)

    def pattern(h):
        base = 2.0  # kW
        if 6 <= h < 12:
            return round(base + np.random.uniform(1.5, 3.0), 2)
        if 12 <= h < 18:
            return round(base + np.random.uniform(2.0, 4.0), 2)
        if 18 <= h < 22:
            return round(base + np.random.uniform(1.0, 2.5), 2)
        return round(base + np.random.uniform(0.5, 1.5), 2)

    return pd.DataFrame(
        {"date_time": rng, "active_power_kW": [pattern(ts.hour) for ts in rng]}
    )

# ============================================================
# [08] Drift injection: logarithmic drift reaching pct% by March 31
# ============================================================

def apply_log_drift(df, pct):
    """Applies logarithmic drift reaching `pct`% by March 31."""
    g = df.copy()
    g["active_power_kW"] = g.apply(
        lambda r: round(
            r.active_power_kW * (1 + pct / 100 * np.log(r.date_time.day) / np.log(31)),
            2,
        ),
        axis=1,
    )
    return g

# ============================================================
# [09] Drift injection: linear drift reaching final_increase_percent% by March 31
# ============================================================

def apply_linear_drift(df, final_increase_percent):
    """Applies linear drift reaching `final_increase_percent`% by March 31."""
    df = df.copy()
    df["active_power_kW"] = df.apply(
        lambda r: round(
            r.active_power_kW * (1 + final_increase_percent / 100 * (r.date_time.day - 1) / 30),
            2,
        ),
        axis=1,
    )
    return df

# ============================================================
# [10] Sliding-window builder for multi-step forecasting (48h input → 24h horizon)
# ============================================================

def sliding(vals, win=48, hor=24):
    """Builds sliding windows (X) and horizons (y)."""
    X, y = [], []
    for i in range(len(vals) - win - hor + 1):
        X.append(vals[i: i + win])
        y.append(vals[i + win: i + win + hor])
    return np.array(X), np.array(y)

# ============================================================
# [11] Generic drift detection wrapper (indices)
# ============================================================

def detect_generic(values):
    """Runs ADWIN, KSWIN, Page-Hinkley on a 1-D series; returns indices."""
    ad = drift.ADWIN(0.8)
    ks = drift.KSWIN(0.2, 48, 24)
    ph = drift.PageHinkley(min_instances=24, delta=0.0001)
    ph.lambda_ = 30

    res = {"adwin": [], "kswin": [], "ph": []}

    for i, v in enumerate(values):
        ad.update(v)
        ks.update(v)
        ph.update(v)

        if ad.drift_detected:
            res["adwin"].append(i)
            ad = drift.ADWIN(0.8)

        if ks.drift_detected:
            res["kswin"].append(i)
            ks = drift.KSWIN(0.2, 48, 24)

        if ph.drift_detected:
            res["ph"].append(i)
            ph = drift.PageHinkley(min_instances=24, delta=0.0001)
            ph.lambda_ = 30

    return res

# ============================================================
# [12] Excel helpers (single workbook + safe sheet names)
# ============================================================

def ensure_output_dir(path: str):
    os.makedirs(path, exist_ok=True)

def safe_sheet_name(name: str) -> str:
    """
    Excel constraints: <=31 chars, cannot contain: : \\ / ? * [ ]
    """
    bad = [":", "\\", "/", "?", "*", "[", "]"]
    s = name
    for b in bad:
        s = s.replace(b, "_")
    s = s.strip()
    if len(s) > 31:
        s = s[:31]
    if not s:
        s = "Sheet"
    return s

def build_factor_table(
    df_mar0: pd.DataFrame,
    df_mar: pd.DataFrame,
    df_feb0: pd.DataFrame,
    pred_feb_flat: np.ndarray,
    pred_mar_flat: np.ndarray,
):
    """
    Builds the factor table (daily metrics + daily drift %) comparing Feb vs Mar.

    Update:
    - Feb 2024 has 29 days; March has 31.
    - This table returns rows for ALL March days (1..31).
    - For days 30 and 31, February metrics are filled with "-" as placeholders.

    Daily MAE here = mean of hourly AE within each day.
    """
    dates_feb_plot = pd.date_range("2024-02-01", "2024-02-29 23:00", freq="h")
    dates_mar_plot = pd.date_range("2024-03-01", "2024-03-31 23:00", freq="h")

    actual_feb_flat = df_feb0.active_power_kW.values
    actual_mar_flat = df_mar.active_power_kW.values

    # Hourly AE and daily aggregation -> daily mean MAE/MSE/RMSE
    df_err_feb = pd.DataFrame(
        {
            "date_time": dates_feb_plot,
            "ae": np.abs(actual_feb_flat - pred_feb_flat),  # hourly AE
            "sq_err": (actual_feb_flat - pred_feb_flat) ** 2,
        }
    )
    mae_feb_daily = df_err_feb.groupby(df_err_feb.date_time.dt.day)["ae"].mean()
    mse_feb_daily = df_err_feb.groupby(df_err_feb.date_time.dt.day)["sq_err"].mean()
    rmse_feb_daily = np.sqrt(mse_feb_daily)

    df_err_mar = pd.DataFrame(
        {
            "date_time": dates_mar_plot,
            "ae": np.abs(actual_mar_flat - pred_mar_flat),  # hourly AE
            "sq_err": (actual_mar_flat - pred_mar_flat) ** 2,
        }
    )
    mae_mar_daily = df_err_mar.groupby(df_err_mar.date_time.dt.day)["ae"].mean()
    mse_mar_daily = df_err_mar.groupby(df_err_mar.date_time.dt.day)["sq_err"].mean()
    rmse_mar_daily = np.sqrt(mse_mar_daily)

    # Daily drift (%) in March relative to March baseline (no drift)
    drift_daily_pct = {}
    for d in range(1, 32):
        baseline = df_mar0[df_mar0.date_time.dt.day == d]["active_power_kW"].mean()
        drifted = df_mar[df_mar.date_time.dt.day == d]["active_power_kW"].mean()
        pct_day = (drifted - baseline) / baseline * 100
        drift_daily_pct[d] = pct_day

    # Build rows for ALL March days (1..31). For Feb day 30/31 -> "-"
    rows = []
    for d in range(1, 32):
        def _val_or_dash(series_like, day: int, ndigits: int = 4):
            if day in series_like.index:
                return round(float(series_like.loc[day]), ndigits)
            return "-"

        rows.append(
            {
                "Day": f"{d:02d}",
                "MAE Feb": _val_or_dash(mae_feb_daily, d, 4),
                "MAE Mar": _val_or_dash(mae_mar_daily, d, 4),
                "MSE Feb": _val_or_dash(mse_feb_daily, d, 4),
                "MSE Mar": _val_or_dash(mse_mar_daily, d, 4),
                "RMSE Feb": _val_or_dash(rmse_feb_daily, d, 4),
                "RMSE Mar": _val_or_dash(rmse_mar_daily, d, 4),
                "Daily Drift %": round(float(drift_daily_pct[d]), 1),  
            }
        )

    return pd.DataFrame(rows)

def select_cols_for_export(df: pd.DataFrame, cols: list) -> pd.DataFrame:
    keep = [c for c in cols if c in df.columns]
    return df[keep].copy() if keep else df.copy()

# ============================================================
# [13] Main Routine
# ============================================================

def main():
    # ------------------------------------------------------------
    # [13.0] Setup output paths
    # ------------------------------------------------------------
    if SAVE_EXCEL or SAVE_STATIC_PNG:
        ensure_output_dir(OUTPUT_DIR)

    if SAVE_EXCEL:
        excel_path = os.path.join(OUTPUT_DIR, EXCEL_FILENAME)
    else:
        excel_path = None

    # ------------------------------------------------------------
    # [13.1] Synthetic data generation
    # ------------------------------------------------------------
    df_jan = generate_base_active_power("2024-01-01", "2024-01-31 23:00")
    df_feb0 = generate_base_active_power("2024-02-01", "2024-02-29 23:00")
    df_mar0 = generate_base_active_power("2024-03-01", "2024-03-31 23:00")

    # Fixed timelines (used in plots and in threshold computation)
    dates_feb_plot = pd.date_range("2024-02-01", "2024-02-29 23:00", freq="h")
    dates_mar_plot = pd.date_range("2024-03-01", "2024-03-31 23:00", freq="h")

    # ------------------------------------------------------------
    # [13.2] Model training (MLP trained only on January baseline)
    # ------------------------------------------------------------
    jan_vals = df_jan.active_power_kW.values
    Xjan, yjan = sliding(jan_vals)  # 48h input → 24h horizon

    scaler = MinMaxScaler().fit(jan_vals.reshape(-1, 1))

    Xjan_s = np.array([scaler.transform(w.reshape(-1, 1)).flatten() for w in Xjan])
    yjan_s = scaler.transform(yjan.reshape(-1, 1)).reshape(yjan.shape)

    mlp = MLPRegressor(
        hidden_layer_sizes=(64, 64),
        activation="relu",
        solver="adam",
        max_iter=1000,
        random_state=42,
    )
    mlp.fit(Xjan_s, yjan_s)

    # ------------------------------------------------------------
    # [13.3] Experimental settings
    # ------------------------------------------------------------
    drift_levels = [10, 20, 30, 40, 50]
    drift_types = {
        "Linear": apply_linear_drift,
        "Logarithmic": apply_log_drift,
    }

    # Colors (kept as in your script)
    color_actual_feb, color_actual_mar = "#004d00", "#006400"
    color_pred_feb, color_pred_mar = "#cc8400", "#FFA500"

    # Phase 2 smoothing window used in the manuscript
    W_MA = 24  # hours  (MA_24(t))

    # Additional MA windows shown as supplementary sensitivity curves
    MA_WINDOWS_PLOT = [6, 12, 24]

    # ============================================================
    # [13.3.1] AUTO threshold (MAE_max^ref) computed BEFORE the loops
    # Definition (paper-aligned):
    #   MAE_max^ref = max_t MA{W_MA}(AE_t) over a drift-free reference period.
    # Here: reference period = February 2024 (no drift).
    # ============================================================
    df_all_ref = pd.concat([df_jan, df_feb0, df_mar0], ignore_index=True)
    vals_all_ref = df_all_ref.active_power_kW.values
    dates_all_ref = df_all_ref.date_time.tolist()

    Xref, _ = sliding(vals_all_ref)  # 48h input → 24h horizon
    Xref_s = np.array([scaler.transform(w.reshape(-1, 1)).flatten() for w in Xref])

    y_pred_ref = scaler.inverse_transform(
        mlp.predict(Xref_s).reshape(-1, 1)
    ).reshape(len(Xref), -1)

    actual_feb_flat = df_feb0.active_power_kW.values

    pred_feb_flat_ref = np.concatenate(
        [
            y_pred_ref[i]
            for i in range(len(Xref))
            if dates_all_ref[i + 48].month == 2 and dates_all_ref[i + 48].hour == 0
        ]
    )

    # Safety alignment (should match exactly: 29 days * 24 hours)
    n_feb = min(len(actual_feb_flat), len(pred_feb_flat_ref))
    if len(actual_feb_flat) != len(pred_feb_flat_ref):
        print(
            "[WARN] February length mismatch in threshold precompute: "
            f"actual={len(actual_feb_flat)} vs pred={len(pred_feb_flat_ref)}. "
            f"Using n={n_feb}."
        )
    actual_feb_flat_ref = actual_feb_flat[:n_feb]
    pred_feb_flat_ref = pred_feb_flat_ref[:n_feb]
    dates_feb_plot_ref = dates_feb_plot[:n_feb]

    # Hourly AE on drift-free February
    ae_feb_hourly_ref = np.abs(actual_feb_flat_ref - pred_feb_flat_ref)

    # MA_24(t)(AE) and max as threshold
    mae_smooth_ref = (
        pd.Series(ae_feb_hourly_ref, index=dates_feb_plot_ref)
        .rolling(window=W_MA, min_periods=1)
        .mean()
    )
    MAE_MAX_REF = float(mae_smooth_ref.max())
    MAE_MAX_REF_TS = mae_smooth_ref.idxmax()

    print("\n============================================================")
    print("[REF] Automatic Phase 2 threshold (MAE_max^ref)")
    print(f"  Reference period : Feb 2024 (no drift)")
    print(f"  Definition       : MAE_max^ref = max_t MA_{W_MA}(AE_t)")
    print(f"  Value            : {MAE_MAX_REF:.4f} kW")
    print(f"  Peak timestamp   : {MAE_MAX_REF_TS}")
    print("============================================================\n")

    # Accumulators for Excel export (single workbook)
    factor_tables = {}          # key: ("Linear", 10) -> DataFrame
    summary_det_rows = []       # March raw detection days (per detector)
    drift_curves = {dtype: {} for dtype in drift_types}  # for summary sheets/plots

    # ------------------------------------------------------------
    # [13.4] Main loop (drift type × drift magnitude)
    # ------------------------------------------------------------
    for drift_name, drift_func in drift_types.items():
        print(f"\n======= {drift_name.upper()} =======")

        for pct in drift_levels:
            print(f"→ {pct}% drift")

            # Inject drift into March only
            df_mar = drift_func(df_mar0, pct)

            # Concatenate Jan + Feb + Mar (drifted)
            df_all = pd.concat([df_jan, df_feb0, df_mar], ignore_index=True)
            vals_all = df_all.active_power_kW.values
            dates_all = df_all.date_time.tolist()

            # Build windows over full series for predictions
            Xall, _ = sliding(vals_all)  # 48h input → 24h horizon
            Xall_s = np.array([scaler.transform(w.reshape(-1, 1)).flatten() for w in Xall])

            # Predict (24-hour vectors) and invert scaling
            y_pred = scaler.inverse_transform(
                mlp.predict(Xall_s).reshape(-1, 1)
            ).reshape(len(Xall), -1)

            actual_feb_flat = df_feb0.active_power_kW.values
            actual_mar_flat = df_mar.active_power_kW.values

            # Use the PRECOMPUTED February predictions (same for all scenarios)
            pred_feb_flat = pred_feb_flat_ref

            # 24-step forecasts selected at midnight starts (March depends on drift scenario)
            pred_mar_flat = np.concatenate(
                [
                    y_pred[i]
                    for i in range(len(Xall))
                    if dates_all[i + 48].month == 3 and dates_all[i + 48].hour == 0
                ]
            )

            # -------- Factor table (daily metrics + drift)
            table = build_factor_table(
                df_mar0=df_mar0,
                df_mar=df_mar,
                df_feb0=df_feb0,
                pred_feb_flat=pred_feb_flat,
                pred_mar_flat=pred_mar_flat,
            )

            print(f"\nFactor Table ({drift_name} – {pct}% drift)")
            print(table.to_string(index=False))

            factor_tables[(drift_name, pct)] = table

            # ============================================================
            # Figure 1: Actual vs Predicted + detections on active power (Phase 1)
            # ============================================================
            det_feb = detect_generic(actual_feb_flat)
            det_mar = detect_generic(actual_mar_flat)

            fig1 = go.Figure()

            # Feb: actual + predicted
            fig1.add_trace(go.Scatter(
                x=dates_feb_plot, y=actual_feb_flat, mode="lines",
                name="Actual Feb (kW)", line=dict(color=color_actual_feb, width=2),
            ))
            fig1.add_trace(go.Scatter(
                x=dates_feb_plot, y=pred_feb_flat, mode="lines",
                name="Predicted Feb (kW)", line=dict(color=color_pred_feb, width=2),
            ))

            # Feb: markers on actual power
            for tag, col in det_colors.items():
                fig1.add_trace(go.Scatter(
                    x=[dates_feb_plot[i] for i in det_feb[tag]],
                    y=[actual_feb_flat[i] for i in det_feb[tag]],
                    mode="markers", name=f"{tag.upper()} (Phase 1: on actual power)",
                    marker=dict(color=col, size=8, symbol="circle"),
                ))

            # Mar: actual + predicted
            fig1.add_trace(go.Scatter(
                x=dates_mar_plot, y=actual_mar_flat, mode="lines",
                name="Actual Mar (kW)", line=dict(color=color_actual_mar, width=2),
            ))
            fig1.add_trace(go.Scatter(
                x=dates_mar_plot, y=pred_mar_flat, mode="lines",
                name="Predicted Mar (kW)", line=dict(color=color_pred_mar, width=2),
            ))

            # Mar: markers on actual power
            for tag, col in det_colors.items():
                fig1.add_trace(go.Scatter(
                    x=[dates_mar_plot[i] for i in det_mar[tag]],
                    y=[actual_mar_flat[i] for i in det_mar[tag]],
                    mode="markers", name=f"{tag.upper()} (Phase 1: on actual power)",
                    marker=dict(color=col, size=8, symbol="circle"),
                ))

            fig1.update_layout(
                title=centered_title(
                    f"[{drift_name}] Actual vs Predicted Hourly Average Active Power ({pct}% drift)"
                ),
                xaxis_title="Date (February + March)",
                yaxis_title="Hourly average active power (kW)",
                template="simple_white",
            )
            fig1.update_xaxes(showgrid=True, gridwidth=2, gridcolor="rgba(160,160,160,0.4)")
            fig1.update_yaxes(showgrid=True, gridwidth=2, gridcolor="rgba(160,160,160,0.4)")
            fig1.show()

            # ------------------------------------------------------------
            # Store March raw detection days for Excel summary (Phase 1)
            # ------------------------------------------------------------
            for tag in ["adwin", "kswin", "ph"]:
                day_list = sorted({dates_mar_plot[i].day for i in det_mar[tag]})
                summary_det_rows.append(
                    {
                        "DriftType": drift_name,
                        "FinalDrift_%": pct,
                        "Detector": tag.upper(),
                        "DetectionDays_March": ",".join(map(str, day_list)) if day_list else "",
                        "FirstDay": (min(day_list) if day_list else np.nan),
                        "Count": len(day_list),
                    }
                )

            # ============================================================
            # Phase 2 signals: hourly AE -> MAE smoothing (MA_24(t))
            # ============================================================
            # Hourly AE (absolute error)
            ae_feb_hourly = np.abs(actual_feb_flat - pred_feb_flat)
            ae_mar_hourly = np.abs(actual_mar_flat - pred_mar_flat)
            ae_all_hourly = np.concatenate([ae_feb_hourly, ae_mar_hourly])

            dates_all_hourly = pd.DatetimeIndex(
                np.concatenate([dates_feb_plot.values, dates_mar_plot.values])
            )

            # ------------------------------------------------------------
            # Supplementary/Debug: Hourly AE + threshold (shown only for visual reference)
            # ------------------------------------------------------------
            if PLOT_SUPPLEMENTARY_DEBUG:
                fig2 = go.Figure()

                fig2.add_trace(go.Scatter(
                    x=dates_all_hourly,
                    y=ae_all_hourly,
                    mode="lines",
                    name="Hourly AE (kW) (|y-ŷ|)",
                    line=dict(color=color_actual_mar, width=2),
                ))

                fig2.add_trace(go.Scatter(
                    x=dates_all_hourly,
                    y=[MAE_MAX_REF] * len(dates_all_hourly),
                    mode="lines",
                    name="Ref. threshold: T<sup>ref</sup>",
                    line=dict(color="black", width=3, dash="dash"),
                ))

                fig2.update_layout(
                    title=centered_title(
                        f"[{drift_name}] (Supplementary/Debug) Hourly AE + Reference Threshold ({pct}% drift)"
                    ),
                    xaxis_title="Date (February + March)",
                    yaxis_title="AE (kW)",
                    template="simple_white",
                )
                fig2.update_xaxes(showgrid=True, gridwidth=2, gridcolor="rgba(160,160,160,0.4)")
                fig2.update_yaxes(showgrid=True, gridwidth=2, gridcolor="rgba(160,160,160,0.4)")
                fig2.show()

            # ============================================================
            # Figure 2: Smoothed MAE curves (moving-average of AE) + detections
            # Manuscript alignment: Phase 2 uses MA_24(t) (w_MA=24h).
            # Other MA windows (MA6, MA12) are displayed as supplementary sensitivity curves.
            # ============================================================
            ae_series = pd.Series(ae_all_hourly, index=dates_all_hourly)

            ma_sizes = {6: "#2ca02c", 12: "#ff7f0e", 24: "#00CED1"}
            symbol_map = {6: "circle", 12: "square", 24: "diamond"}

            fig4 = go.Figure()
            pending_markers = []

            for win in MA_WINDOWS_PLOT:
                color = ma_sizes.get(win, None)

                # Smoothed MAE (moving-average of AE)
                mae_smooth = ae_series.rolling(window=win, min_periods=1).mean()

                # Naming aligned to manuscript: MA_24(t) for w_MA=24h
                if win == W_MA:
                    curve_name = f"MA<sub>24</sub>(t) (Phase 2, w<sub>MA</sub> = {W_MA}-h)"
                else:
                    curve_name = f"MA<sub>{win}</sub>(t) (supplementary)"

                line_kwargs = dict(width=2)
                if color is not None:
                    line_kwargs["color"] = color

                fig4.add_trace(go.Scatter(
                    x=mae_smooth.index,
                    y=mae_smooth.values,
                    mode="lines",
                    name=curve_name,
                    line=line_kwargs,
                ))

                # Detector markers: by default only on MA_24(t) (paper-aligned)
                run_detection_here = (win == W_MA) or DETECT_ON_ALL_MA_WINDOWS
                if run_detection_here:
                    det_ma = detect_generic(mae_smooth.values)
                    for tag, col in det_colors.items():
                        if det_ma[tag]:
                            pending_markers.append(
                                dict(
                                    x=[mae_smooth.index[i] for i in det_ma[tag]],
                                    y=[mae_smooth.values[i] for i in det_ma[tag]],
                                    name=f"{tag.upper()} on MA<sub>{win}</sub>(t)",
                                    marker=dict(color=col, size=8, symbol=symbol_map.get(win, "circle")),
                                )
                            )

            # Reference threshold line (Phase 2 baseline)
            fig4.add_trace(go.Scatter(
                x=ae_series.index,
                y=[MAE_MAX_REF] * len(ae_series),
                mode="lines",
                name="Ref. threshold: T<sub>ref</sub>",
                line=dict(color="black", width=3, dash="dash"),
            ))

            for m in pending_markers:
                fig4.add_trace(go.Scatter(
                    x=m["x"], y=m["y"],
                    mode="markers",
                    name=m["name"],
                    marker=m["marker"],
                ))

            fig4.update_layout(
                title=centered_title(f"[{drift_name}] Phase 2 error signal: smoothed MAE ({pct}% drift)"),
                xaxis_title="Date (February + March)",
                yaxis_title="Smoothed MAE (kW)",
                template="simple_white",
                legend=dict(font=dict(size=15)),
            )
            fig4.update_xaxes(
                dtick="D3",
                tickformat="%d",
                ticklabelmode="period",
                tickangle=0,
                tickfont=dict(size=8),
                showgrid=True,
                gridwidth=2,
                gridcolor="rgba(160, 160, 160, 0.4)",
            )
            fig4.update_yaxes(showgrid=True, gridwidth=2, gridcolor="rgba(160, 160, 160, 0.4)")
            fig4.show()

            # ============================================================
            # Figure 3: Active Power vs Daily MAE (trend visualization)
            # Daily MAE = mean of hourly AE within each day
            # ============================================================
            # Note (context-only overlay):
            #   MAE_MAX_REF = MAE_max^ref = max_t MA_24(t) over February (hourly, smoothed AE stream).
            #   This is a Phase-2 threshold, but it is drawn here on the DAILY MAE curve ONLY
            #   for visual context (it is NOT a threshold defined on Daily MAE).

            df_day = pd.DataFrame({"date": dates_all_hourly.date, "ae": ae_all_hourly})
            mae_daily = df_day.groupby("date")["ae"].mean()  # daily MAE
            mae_daily_vals = mae_daily.values
            mae_daily_dates = pd.to_datetime(mae_daily.index)

            det_power_all = {
                tag: det_feb[tag] + [i + len(actual_feb_flat) for i in det_mar[tag]]
                for tag in det_colors
            }
            actual_all_flat = np.concatenate([actual_feb_flat, actual_mar_flat])

            fig5 = make_subplots(specs=[[{"secondary_y": True}]])

            fig5.add_trace(go.Scatter(
                x=dates_all_hourly,
                y=actual_all_flat,
                mode="lines",
                name="Actual active power (kW)",
                line=dict(color="#1f77b4", width=2),
            ), secondary_y=False)

            for tag, col in det_colors.items():
                if det_power_all[tag]:
                    fig5.add_trace(go.Scatter(
                        x=[dates_all_hourly[i] for i in det_power_all[tag]],
                        y=[actual_all_flat[i] for i in det_power_all[tag]],
                        mode="markers",
                        name=f"{tag.upper()} alerts (Phase 1: on power)",
                        marker=dict(color=col, size=8, symbol="circle"),
                    ), secondary_y=False)

            fig5.add_trace(go.Scatter(
                x=mae_daily_dates,
                y=mae_daily_vals,
                mode="lines+markers",
                name="Daily MAE (kW): forecast error trend",
                line=dict(color="#8c564b", width=2),
            ), secondary_y=True)

            fig5.add_trace(go.Scatter(
                x=mae_daily_dates,
                y=[MAE_MAX_REF] * len(mae_daily_dates),
                mode="lines",
                name="Ref. threshold (Feb, context only)",
                line=dict(color="black", width=3, dash="dash"),
            ), secondary_y=True)

            fig5.update_layout(
                title=centered_title(
                    f"[{drift_name}] Phase 1 — Active power with drift-detector alerts + daily MAE trend ({pct}% drift)"
                ),
                xaxis_title="Date (February + March)",
                template="simple_white",
                legend=dict(font=dict(size=13)),
            )
            fig5.update_yaxes(title_text="Hourly average active power (kW)", secondary_y=False)
            fig5.update_yaxes(title_text="Daily MAE (kW)", secondary_y=True)

            fig5.update_xaxes(
                dtick="D3",
                tickformat="%d",
                ticklabelmode="period",
                tickangle=0,
                tickfont=dict(size=8),
                showgrid=True,
                gridwidth=2,
                gridcolor="rgba(160, 160, 160, 0.4)",
            )
            fig5.update_yaxes(showgrid=True, gridwidth=2, gridcolor="rgba(160, 160, 160, 0.4)")
            fig5.show()

            # ------------------------------------------------------------
            # Accumulated drift curve (store for summary sheets/plots)
            # ------------------------------------------------------------
            days = np.arange(1, 32)
            if drift_name == "Logarithmic":
                y_curve = pct * np.log(days) / np.log(31)
            else:
                y_curve = pct * (days - 1) / 30
            drift_curves[drift_name][pct] = y_curve

    # ============================================================
    # [13.5] Summary Plotly: drift curves + detection days (as in original)
    # ============================================================
    days = np.arange(1, 32)
    max_pct = max(drift_levels)

    det_days_map = {
        dtype: {pct: {"adwin": [], "kswin": [], "ph": []} for pct in drift_levels}
        for dtype in drift_types
    }
    for r in summary_det_rows:
        dtype = r["DriftType"]
        pct = int(r["FinalDrift_%"])
        det = r["Detector"].lower()
        if pd.isna(r["FirstDay"]):
            det_days_map[dtype][pct][det] = []
        else:
            if r["DetectionDays_March"]:
                det_days_map[dtype][pct][det] = [
                    int(x) for x in r["DetectionDays_March"].split(",")
                    if x.strip().isdigit()
                ]

    for drift_name in drift_types:
        fig3 = go.Figure()

        for pct in drift_levels:
            y_curve = drift_curves[drift_name][pct]
            curve_color = FIG3_CURVE_COLORS.get(pct, None)

            line_kwargs = dict(width=2)
            if curve_color is not None:
                line_kwargs["color"] = curve_color

            fig3.add_trace(go.Scatter(
                x=days, y=y_curve, mode="lines",
                name=f"Final Drift {pct}%",
                line=line_kwargs,
            ))

            for tag, _col in det_colors.items():
                day_list = det_days_map[drift_name][pct][tag]
                if day_list:
                    day_arr = np.asarray(day_list)
                    y_mark = (
                        pct * np.log(day_arr) / np.log(31)
                        if drift_name == "Logarithmic"
                        else pct * (day_arr - 1) / 30
                    )
                    marker_col = FIG3_MARKER_COLORS.get(tag, det_colors[tag])

                    fig3.add_trace(go.Scatter(
                        x=day_arr, y=y_mark, mode="markers",
                        name=f"{tag.upper()} {pct}%",
                        marker=dict(
                            symbol=det_symbols_plotly[tag],
                            size=det_sizes_plotly[tag],
                            color=marker_col,
                            line=dict(color=marker_col, width=1.5),
                        ),
                    ))

        fig3.update_xaxes(
            showgrid=True, gridwidth=2,
            gridcolor="rgba(160, 160, 160, 0.4)",
            dtick=1
        )
        fig3.update_yaxes(
            showgrid=True, gridwidth=2,
            gridcolor="rgba(160, 160, 160, 0.4)",
            range=[0, max_pct], dtick=10, tickformat=".0f",
        )
        fig3.update_layout(
            title=centered_title(
                f"[{drift_name}] Accumulated Drift Curves + Detection Days (March raw)"
            ),
            xaxis_title="Day of March 2024",
            yaxis_title="Accumulated drift (%)",
            template="simple_white",
            xaxis=dict(tickmode="linear", dtick=1),
        )
        fig3.show()

    # ============================================================
    # [13.6] Static PNGs (Matplotlib) — OPTIONAL (MASTER SWITCH)
    # Saves ONLY 2 files:
    #   - Manuscript_Fig7_AccumulatedDrift_Linear.png
    #   - Manuscript_Fig8_AccumulatedDrift_Logarithmic.png
    # ============================================================
    if SAVE_STATIC_PNG:
        det_symbols_mpl = {"adwin": ">", "kswin": "x", "ph": "d"}
        det_sizes_mpl = {"adwin": 110, "kswin": 85, "ph": 100}
        det_legend_ms_mpl = {"adwin": 9.0, "kswin": 9.0, "ph": 9.0}
        det_lines_mpl = {"adwin": 1.2, "kswin": 2, "ph": 1.6}
        det_fill_mpl = {"adwin": False, "kswin": True, "ph": False}
        FILL_ALPHA_MPL = 1

        for drift_name, fname in zip(
            ["Linear", "Logarithmic"],
            [
                "Manuscript_Fig7_AccumulatedDrift_Linear.png",
                "Manuscript_Fig8_AccumulatedDrift_Logarithmic.png",
            ],
        ):
            plt.figure(figsize=(10, 5))

            for pct in drift_levels:
                y_curve = drift_curves[drift_name][pct]
                curve_color = FIG3_CURVE_COLORS.get(pct, None)

                if curve_color is not None:
                    plt.plot(days, y_curve, color=curve_color, label=f"Final Drift {pct}%")
                else:
                    plt.plot(days, y_curve, label=f"Final Drift {pct}%")

                for tag, _col in det_colors.items():
                    dlist = det_days_map[drift_name][pct][tag]
                    if dlist:
                        y_mark = y_curve[np.array(dlist) - 1]
                        marker_col = FIG3_MARKER_COLORS.get(tag, det_colors[tag])

                        common = dict(
                            marker=det_symbols_mpl[tag],
                            s=det_sizes_mpl[tag],
                            linewidths=det_lines_mpl[tag],
                            zorder=3,
                        )

                        if det_fill_mpl.get(tag, False):
                            plt.scatter(
                                dlist, y_mark,
                                facecolors=marker_col,
                                edgecolors=marker_col,
                                alpha=FILL_ALPHA_MPL,
                                **common
                            )
                        else:
                            plt.scatter(
                                dlist, y_mark,
                                facecolors="none",
                                edgecolors=marker_col,
                                **common
                            )

            plt.title(f"[{drift_name}] Accumulated Drift Curves + Detection Days", loc="center")
            plt.xlabel("Days of March 2024")
            plt.ylabel("Accumulated drift (%)")
            plt.xticks(days)
            plt.yticks(np.arange(0, max(drift_levels) + 10, 10))
            plt.grid(True, linewidth=0.7)

            from matplotlib.lines import Line2D
            ax = plt.gca()
            handles, labels = ax.get_legend_handles_labels()

            curve_handles, curve_labels = [], []
            for h, l in zip(handles, labels):
                if l.startswith("Final Drift"):
                    curve_handles.append(h)
                    curve_labels.append(l)

            detector_handles = []
            for tag in ["adwin", "kswin", "ph"]:
                col = FIG3_MARKER_COLORS.get(tag, det_colors[tag])
                ms_legend = det_legend_ms_mpl.get(tag, float(np.sqrt(det_sizes_mpl[tag])))

                if det_fill_mpl.get(tag, False):
                    h = Line2D(
                        [0], [0],
                        marker=det_symbols_mpl[tag],
                        linestyle="None",
                        markerfacecolor=col,
                        markeredgecolor=col,
                        markeredgewidth=det_lines_mpl[tag],
                        markersize=ms_legend,
                        label=tag.upper(),
                    )
                else:
                    h = Line2D(
                        [0], [0],
                        marker=det_symbols_mpl[tag],
                        linestyle="None",
                        markerfacecolor="none",
                        markeredgecolor=col,
                        markeredgewidth=det_lines_mpl[tag],
                        markersize=ms_legend,
                        label=tag.upper(),
                    )
                detector_handles.append(h)

            ax.legend(
                curve_handles + detector_handles,
                curve_labels + [h.get_label() for h in detector_handles],
                ncol=2,
                fontsize=10,
            )

            plt.tight_layout()

            png_path = os.path.join(OUTPUT_DIR, fname)
            plt.savefig(png_path, dpi=300)
            plt.show()
            plt.close()
            print(f"Static figure saved: {png_path}")
    else:
        print("\n[INFO] SAVE_STATIC_PNG=False -> no static manuscript PNGs written.")

    # ============================================================
    # [13.7] ONE Excel export (clean: one workbook, many sheets)
    # ============================================================
    if SAVE_EXCEL:
        config_df = pd.DataFrame(
            [
                {"Key": "INPUT_WINDOW_H", "Value": 48},
                {"Key": "OUTPUT_HORIZON_H", "Value": 24},
                {"Key": "BaselineTrainMonth", "Value": "Jan 2024"},
                {"Key": "NoDriftMonth", "Value": "Feb 2024"},
                {"Key": "DriftMonth", "Value": "Mar 2024"},
                {"Key": "DriftLevels_%", "Value": ",".join(map(str, drift_levels))},
                {"Key": "Phase2_w_MA_hours", "Value": W_MA},
                {"Key": "MAE_max_ref_kW", "Value": round(MAE_MAX_REF, 6)},
                {"Key": "Detectors", "Value": "ADWIN(delta=0.8), KSWIN(alpha=0.2,w=48,stat=24), PageHinkley(min_inst=24,delta=1e-4,lambda=30)"},
                {"Key": "COLUMNS_TO_SAVE", "Value": ",".join(COLUMNS_TO_SAVE)},
                {"Key": "SAVE_STATIC_PNG", "Value": ("True" if SAVE_STATIC_PNG else "False")},
                {"Key": "STATIC_PNG_FILES", "Value": "Manuscript_Fig7_AccumulatedDrift_Linear.png;Manuscript_Fig8_AccumulatedDrift_Logarithmic.png"},
            ]
        )

        summary_det_df = pd.DataFrame(summary_det_rows).sort_values(
            ["DriftType", "FinalDrift_%", "Detector"]
        )

        def drift_curve_df(dtype: str) -> pd.DataFrame:
            base = pd.DataFrame({"Day": np.arange(1, 32)})
            for pct in drift_levels:
                base[f"Drift_{pct}pct"] = drift_curves[dtype][pct]
            return base

        drift_lin_df = drift_curve_df("Linear")
        drift_log_df = drift_curve_df("Logarithmic")

        with pd.ExcelWriter(excel_path, engine="openpyxl") as writer:
            config_df.to_excel(writer, sheet_name=safe_sheet_name("Config"), index=False)
            summary_det_df.to_excel(
                writer, sheet_name=safe_sheet_name("Summary_DetectionDays_MarRaw"), index=False
            )
            drift_lin_df.to_excel(
                writer, sheet_name=safe_sheet_name("Summary_DriftCurve_Linear"), index=False
            )
            drift_log_df.to_excel(
                writer, sheet_name=safe_sheet_name("Summary_DriftCurve_Log"), index=False
            )

            for (dtype, pct), df_tab in factor_tables.items():
                prefix = "Lin" if dtype == "Linear" else "Log"
                sheet = safe_sheet_name(f"{prefix}{pct}")
                df_out = select_cols_for_export(df_tab, COLUMNS_TO_SAVE)
                df_out.to_excel(writer, sheet_name=sheet, index=False)

            # Excel formatting: center all cells (headers + data) in every worksheet.
            center_align = Alignment(horizontal="center", vertical="center")
            for ws in writer.book.worksheets:
                for row in ws.iter_rows():
                    for cell in row:
                        cell.alignment = center_align

        print(f"\n[OK] Unified Excel saved to: {os.path.abspath(excel_path)}")
    else:
        print("\n[INFO] SAVE_EXCEL=False -> no XLSX written.")

# ============================================================
# [14] Execution entry point
# ============================================================

if __name__ == "__main__":
    main()


# %% [markdown]
## Framework: Real-World Dataset → Preprocessing → MLP Forecasting → River Detectors (ADWIN/KSWIN/Page–Hinkley)

*Notebook 03 — Drift Detection + MLP on Real (UCI) Data.*


# %% [code]
# ============================================================
# Script 03 — Real data validation (UCI) — 48-h input → 24-h ahead forecasting
# ============================================================
# Implements the TPDM-AR protocol on real data (UCI household power, hourly mean active power in kW).
# Data prep (summary): interpolate missing values (minute-level) and resample to HOURLY mean active power.
#
# Two-phase online monitoring (notation aligned with the manuscript):
#   Phase 1 — Drift detection on the RAW hourly power stream y(t).
#   Phase 2 — Drift detection on a model-impact error stream derived from 24-step forecasts:
#     24-step forecast issued at time t (using the previous 48 h as input) -> ŷ_{t+h|t}, h=1..24
#     AE_{t+h|t} = |y_{t+h} − ŷ_{t+h|t}|,  SE_{t+h|t} = (y_{t+h} − ŷ_{t+h|t})^2
#     MAE_24(t)   = (1/24) Σ_{h=1..24} AE_{t+h|t}   [kW]    (PRIMARY Phase-2 scalar)
#     MSE_24(t)   = (1/24) Σ_{h=1..24} SE_{t+h|t}   [kW^2]  (complementary)
#     RMSE_24(t)  = sqrt(MSE_24(t))                  [kW]    (complementary)
#     MA_24(t)    = moving average of MAE_24(t), window w_MA = 24 h (PRIMARY Phase-2 signal for detection).
#
# IMPORTANT indexing rule (plots + exports):
#   MAE_24(t), MSE_24(t), RMSE_24(t) and MA_24(t) are STORED at the forecast-origin timestamp t (not at t+24).
#
# Per-cycle reference week (post-deployment):
#   After each model deployment, collect a 7-day reference week to define the Phase-2 threshold candidate.
#
# Phase-2 threshold mode (choose ONE):
#   (default)  MAE_REF_MAX    : T_ref = max(MAE24) over the reference week
#   (optional) MA24_Q95       : T_ref = Q_q(MA24) over the reference week (q=0.95 by default)
#   (optional) MA24_MU_KSIGMA : T_ref = μ(MA24) + k·σ(MA24) over the reference week (k=3 by default)
#
# Baseline update policy across cycles (choose ONE):
#   FIXED_GLOBAL      : compute T_ref once (cycle 0) and keep it fixed for the entire model lifetime.
#   DYNAMIC_PER_CYCLE : after each retraining+deployment, recompute T_ref from the next reference week.
#   Note: under FIXED_GLOBAL, the reference week still defines cycle boundaries; new candidates are ignored.
#
# Note (context plots):
#   In "power vs daily MAE_24" / "power vs daily metrics" figures, the dashed line labeled T_ref
#   refers to the Phase-2 reference threshold (computed on MAE_24(t) or MA_24(t), depending on
#   the selected threshold mode/policy). When shown on DAILY aggregates, it is displayed ONLY
#   as a coarse visual reference and should not be interpreted as a per-day decision threshold.
#
# Phase-2 consensus (on MA24 timeline):
#   First interval [t_i*, t_l*] where ADWIN, KSWIN, and Page-Hinkley trigger within ≤ 8 days (192 h).
#
# Retraining scheduling (delayed execution):
#   After consensus completion at t_l*, retraining uses data in [t_l* − 22 d, t_l* + 7 d].
#   Execution waits for the +7 d buffer to exist:
#     t_exec = end_of_day(t_l* + 7 d) + 1 h  (next 00:00).
#   After retraining: publish new model, reset detectors, start a new cycle with a new 7-day reference week.
#
# Outputs (single-file, reproducible export):
#   - ONE Excel workbook (.xlsx) with sheets:
#       Daily_Metrics
#       Hourly_MAE24, Hourly_MSE24, Hourly_RMSE24
#       Triggers_Phase1_Raw
#       Triggers_Phase2_MA24   (main Phase-2 triggers)
#       Triggers_Phase2_MAE24  (optional)
#       Consensus
#       Config
#   - Optional Plotly HTML exports (SAVE_HTML=True) saved to OUT_DIR.
#
# ============================================================


# ============================================================
# [01] Imports and global parameters
# ============================================================

# [01.1] Standard library
import os
import warnings
import urllib.request
import zipfile
from dataclasses import dataclass
from typing import Optional, Tuple, Dict, List

# [01.2] Numerical computing and data handling
import numpy as np
import pandas as pd

# [01.3] Interactive plots (Plotly)
import plotly.graph_objects as go

# [01.4] Forecasting model, scaling (scikit-learn)
from sklearn.neural_network import MLPRegressor
from sklearn.preprocessing import MinMaxScaler

# [01.5] Drift detectors (River)
from river import drift

# [01.6] Notebook display (robust for classic notebooks)
from IPython.display import display

# [01.7] Reproducibility and cleaner logs
np.random.seed(42)
warnings.filterwarnings("ignore", category=UserWarning, message="X does not have valid")


# ============================================================
# [01.8] EXPORT FLAGS
# ============================================================
# Note (UPDATED): all horizon-aggregated metrics are stored at forecast-origin timestamps t (ts).
SAVE_HTML = True     # saves Plotly figures as .html in OUT_DIR
SAVE_EXCEL = True    # saves a single Excel workbook with all tables + exact trigger points

# ============================================================
# [01.8B] PNG EXPORT (MASTER SWITCH) — DEFAULT OFF
# ============================================================
# PNG export (optional)
# - SAVE_PNG=False: runs normally, no images saved.
# - SAVE_PNG=True : saves each figure as .png in PNG_DIR (requires Kaleido).
#   Install (optional):
#     pip install -U kaleido
#
# Colab only:
#   !pip install kaleido==0.2.1
#   # Restart the session after installing
SAVE_PNG = False 


# ============================================================
# [01.9] PHASE 2 (PLOTTING) — SUPPLEMENTARY SWITCHES (default: low clutter)
# ============================================================
# - MA_24(t) (smoothed) is the main Phase-2 signal used for consensus/retraining logic.
# - MAE_24(t) hourly can be shown as diagnostic context (optional).
# - Trigger markers for MAE_24(t) are OFF by default to avoid clutter.
SHOW_PHASE2_MAE24_HOURLY = True        # supplementary: show MAE_24(t) hourly curve
SHOW_PHASE2_TRIGGERS_MAE24 = False     # supplementary: show triggers on MAE_24(t) hourly curve (ADWIN/KSWIN/PH)
SHOW_PHASE2_TRIGGERS_MA24 = True       # main: show triggers on MA_24(t) smoothed curve (ADWIN/KSWIN/PH)

# ============================================================
# [01.10] PHASE 1 (PLOTTING) — CONTEXT/OPTIONAL (default: OFF)
# ============================================================
# When True, generates and saves (if SAVE_HTML=True):
#   -> outputs/phase1_power_vs_daily_metrics.html
# Note: Phase 2 remains MAE-driven; MSE/RMSE are computed/exported as complementary metrics.
SHOW_PHASE1_POWER_VS_DAILY_METRICS_CONTEXT = False


# ============================================================
# [02] Paths, constants, and experiment configuration
# ============================================================

# ------------------------------------------------------------
# [02.0] DATA SOURCE (default: auto-download from UCI)
# ------------------------------------------------------------
AUTO_DOWNLOAD_UCI = True
USE_LOCAL_RAW = False

UCI_ZIP_URL = "https://archive.ics.uci.edu/ml/machine-learning-databases/00235/household_power_consumption.zip"
UCI_TXT_NAME_IN_ZIP = "household_power_consumption.txt"

LOCAL_RAW_UCI_TXT_PATH = "/content/drive/MyDrive/household_power_consumption.txt"  # enable only if USE_LOCAL_RAW=True

DATA_DIR = "data"
os.makedirs(DATA_DIR, exist_ok=True)

RAW_UCI_TXT_PATH = os.path.join(DATA_DIR, UCI_TXT_NAME_IN_ZIP)

# ------------------------------------------------------------
# [02.1] PROCESSED CSV used by the rest of the pipeline
# ------------------------------------------------------------
REGENERATE_HOURLY_JUL_AUG_CSV = True

# concise, descriptive name: Jul–Aug 2007 + hourly + interpolated
HOURLY_JUL_AUG_CSV = os.path.join(DATA_DIR, "uci_household_power_JulAug2007_hourly_interp.csv")
CSV_PATH = HOURLY_JUL_AUG_CSV

# [02.2] Target column name in the dataset
TARGET_COL = "Global_active_power"  # UCI: kW (minute-level samples)

# [02.3] Temporal slicing (year + train/test months)
YEAR = 2007
TRAIN_MONTH, TEST_MONTH = 7, 8  # July / August

# [02.4] Forecasting windowing (48-h input -> 24-h horizon)
INPUT_WINDOW_H, OUTPUT_HORIZON_H = 48, 24

# [02.5] Smoothing window for Phase 2 analysis (moving average on MAE24)
W_MA = 24  # MA24
MA24_MIN_PERIODS = 1  # keep aligned with the previous script (min_periods=1)

# [02.6] Drift detector hyperparameters
ADWIN_DELTA = 0.8
KSWIN_ALPHA = 0.2
KSWIN_WINDOW = 48
KSWIN_STAT = 24
PH_MIN_INST = 24
PH_DELTA = 1e-4
PH_THRESHOLD = 30

# [02.7] Consensus and retraining window parameters
CONSENSUS_MAX_SPAN_DAYS = 8
BUFFER_BEFORE_DAYS, BUFFER_AFTER_DAYS = 22, 7

# ------------------------------------------------------------
# [02.7B] METHOD SWITCHES (GENERALIZATION)
# ------------------------------------------------------------
PHASE2_TREF_MODE = "MAE_REF_MAX" # Options: "MAE_REF_MAX" (default), "MA24_Q95", "MA24_MU_KSIGMA"
TREF_Q = 0.95
TREF_K = 3.0

BASELINE_UPDATE_POLICY = "FIXED_GLOBAL" # Options: 'FIXED_GLOBAL' (default) or 'DYNAMIC_PER_CYCLE' (optional)
REF_WEEK_DAYS = 7
ENABLE_RETRAINING = True


# ============================================================
# [02.7C] T_ref legend label helpers
# ============================================================

def build_tref_legend_labels(
    tref_mode: str,
    baseline_policy: str,
    q: float,
    k: float,
    w_ma: int,
) -> Tuple[str, str]:
    if baseline_policy == "FIXED_GLOBAL":
        pol = "Globally fixed value"
    elif baseline_policy == "DYNAMIC_PER_CYCLE":
        pol = "Updated at each retraining cycle"
    else:
        pol = str(baseline_policy)

    label = f"Ref. threshold: T<sub>ref</sub> | {pol}"
    return label, label


TREF_LEGEND_LABEL_HTML, TREF_LEGEND_LABEL_TEXT = build_tref_legend_labels(
    tref_mode=PHASE2_TREF_MODE,
    baseline_policy=BASELINE_UPDATE_POLICY,
    q=TREF_Q,
    k=TREF_K,
    w_ma=W_MA,
)

# ------------------------------------------------------------
# [02.8] Colors for plot markers (detectors) — KEEP
# ------------------------------------------------------------
DETECTOR_COLORS = {
    "ADWIN": "red",
    "KSWIN": "mediumblue",
    "Page-Hinkley": "green",
}

# [02.9] Outputs directory
OUT_DIR = "outputs"
os.makedirs(OUT_DIR, exist_ok=True)

# [02.9B] PNG directory (only used if SAVE_PNG=True)
PNG_DIR = os.path.join(OUT_DIR, "png")
if SAVE_PNG:
    os.makedirs(PNG_DIR, exist_ok=True)


# ============================================================
# [02.X] Title helper (2-line auto-wrap + per-figure title_y)
# ============================================================

def _split_title_two_lines(text: str, max_chars_single_line: int = 88, window: int = 28) -> str:
    if text is None:
        return ""
    t = str(text).strip()
    if len(t) <= max_chars_single_line:
        return t
    mid = len(t) // 2
    candidates = [i for i, ch in enumerate(t) if ch == " " and abs(i - mid) <= window]
    if candidates:
        br = min(candidates, key=lambda i: abs(i - mid))
        return t[:br].rstrip() + "<br>" + t[br + 1:].lstrip()
    br = t.rfind(" ", 0, max_chars_single_line + 1)
    if br > 0:
        return t[:br].rstrip() + "<br>" + t[br + 1:].lstrip()
    return t

def centered_title(text: str, title_y: float, title_font_size: int):
    text_wrapped = _split_title_two_lines(text)
    return dict(
        text=text_wrapped,
        x=0.5,
        xanchor="center",
        y=title_y,
        yanchor="top",
        pad=dict(t=8, b=0),
        font=dict(size=int(title_font_size)),
    )


# ============================================================
# [02.Y] FIGURE STYLE HEADER — EDIT EVERYTHING PER FIGURE HERE
# ============================================================

PLOT_TEMPLATE_DEFAULT = "simple_white"
GLOBAL_TITLE_FONT_SIZE = 26

FIG_STYLE = {
    "_default": {
        "template": PLOT_TEMPLATE_DEFAULT,
        "width": 1300,
        "height": 700,
        "margins": dict(t=165, b=70, l=70, r=40),
        "title_y": 0.98,
        "legend": dict(
            orientation="h",
            x=1.0,
            xanchor="right",
            y=1.14,
            yanchor="bottom",
            font=dict(size=16),
        ),
    },

    "phase1_raw": {
        "legend": dict(x=0.49, y=1.03, xanchor="center", yanchor="bottom", font=dict(size=17)),
    },

    "phase2_mae": {
        "legend": dict(x=0.49, y=1.00, xanchor="center", yanchor="bottom", font=dict(size=17)),
    },

    "phase1_power_vs_pred": {
        "legend": dict(x=0.49, y=1.03, xanchor="center", yanchor="bottom", font=dict(size=17)),
    },

    "phase1_power_vs_daily_mae": {
        "legend": dict(x=0.49, y=1.00, xanchor="center", yanchor="bottom", font=dict(size=17)),
    },

    "phase1_power_vs_daily_metrics": {
        "legend": dict(x=0.49, y=1.00, xanchor="center", yanchor="bottom", font=dict(size=17)),
    },
}

def _deep_merge(base: dict, override: dict) -> dict:
    out = dict(base or {})
    for k, v in (override or {}).items():
        if isinstance(v, dict) and isinstance(out.get(k), dict):
            out[k] = _deep_merge(out[k], v)
        else:
            out[k] = v
    return out

def get_style(fig_key: str) -> dict:
    base = FIG_STYLE.get("_default", {})
    per = FIG_STYLE.get(fig_key, {})
    return _deep_merge(base, per)


# ============================================================
# [02.Z] Robust timestamp alignment helper (Pandas-safe)
# ============================================================

def align_to_index(idx: pd.DatetimeIndex, ts: pd.Timestamp, method: str = "backfill") -> pd.Timestamp:
    ts = pd.Timestamp(ts)
    if ts in idx:
        return ts
    pos = idx.get_indexer([ts], method=method)
    if pos is None or len(pos) == 0 or pos[0] == -1:
        raise ValueError(f"Cannot align timestamp {ts} with method='{method}' within index range.")
    return idx[pos[0]]


# ============================================================
# [02.A] UCI auto-download helper
# ============================================================

def ensure_uci_raw_txt(
    data_dir: str = "data",
    zip_url: str = UCI_ZIP_URL,
    txt_name_in_zip: str = UCI_TXT_NAME_IN_ZIP,
) -> str:
    os.makedirs(data_dir, exist_ok=True)

    zip_path = os.path.join(data_dir, "household_power_consumption.zip")
    txt_path = os.path.join(data_dir, txt_name_in_zip)

    if os.path.exists(txt_path) and os.path.getsize(txt_path) > 0:
        return txt_path

    if (not os.path.exists(zip_path)) or os.path.getsize(zip_path) == 0:
        print(f"[DOWNLOAD] Fetching UCI dataset zip from: {zip_url}")
        try:
            urllib.request.urlretrieve(zip_url, zip_path)
        except Exception as e:
            raise RuntimeError(
                "Failed to download the UCI dataset. "
                "Check your internet connection or set USE_LOCAL_RAW=True."
            ) from e

    print(f"[EXTRACT] Extracting {txt_name_in_zip} from zip...")
    with zipfile.ZipFile(zip_path, "r") as zf:
        if txt_name_in_zip not in zf.namelist():
            raise RuntimeError(
                f"TXT file '{txt_name_in_zip}' not found inside the downloaded zip. "
                "The UCI package structure may have changed."
            )
        zf.extract(txt_name_in_zip, path=data_dir)

    if not os.path.exists(txt_path):
        raise RuntimeError("Extraction finished but TXT file was not found on disk.")
    return txt_path


# ============================================================
# [02.B] RAW (TXT) -> HOURLY Jul–Aug 2007 CSV (interpolated)
# ============================================================

def build_and_save_hourly_jul_aug_csv(
    raw_txt_path: str,
    out_csv_path: str,
    year: int,
    months: tuple[int, int],
    target_col: str,
):
    if not os.path.exists(raw_txt_path):
        raise FileNotFoundError(
            f"RAW file not found: {raw_txt_path}\n"
            f"If offline, set USE_LOCAL_RAW=True and point LOCAL_RAW_UCI_TXT_PATH to your local file."
        )

    df_raw = pd.read_csv(
        raw_txt_path,
        sep=";",
        na_values="?",
        low_memory=False,
    )
    df_raw.columns = [c.strip() for c in df_raw.columns]

    required = {"Date", "Time", target_col}
    missing = required - set(df_raw.columns)
    if missing:
        raise ValueError(f"RAW file does not match expected UCI schema. Missing columns: {sorted(missing)}")

    df_raw["timestamp"] = pd.to_datetime(
        df_raw["Date"].astype(str) + " " + df_raw["Time"].astype(str),
        dayfirst=True,
        errors="coerce",
    )
    df_raw = df_raw.dropna(subset=["timestamp"]).sort_values("timestamp")

    df_raw = df_raw[df_raw["timestamp"].dt.year == year]
    df_raw = df_raw[df_raw["timestamp"].dt.month.isin(list(months))]

    s = df_raw.set_index("timestamp")[[target_col]].copy()
    s[target_col] = pd.to_numeric(s[target_col], errors="coerce")

    s_min = s.resample("min").mean()
    s_min[target_col] = s_min[target_col].interpolate(method="time")
    s_hour = s_min.resample("h").mean()

    os.makedirs(os.path.dirname(out_csv_path) or ".", exist_ok=True)
    s_hour.to_csv(out_csv_path, index=True, index_label="timestamp")

    print(f"[OK] Saved HOURLY interpolated Jul–Aug CSV: {os.path.abspath(out_csv_path)}")
    print(f"     Rows: {len(s_hour):,} | Range: {s_hour.index.min()} → {s_hour.index.max()}")
    print(s_hour.head(3).to_string())


# ============================================================
# [03] Helper functions (windows)
# ============================================================

def make_sliding_windows(arr: np.ndarray, in_len: int, out_len: int):
    X, Y = [], []
    for i in range(len(arr) - in_len - out_len + 1):
        X.append(arr[i: i + in_len])
        Y.append(arr[i + in_len: i + in_len + out_len])
    return np.array(X), np.array(Y)

def split_train_val_by_ratio_index(df: pd.DataFrame, ratio: float = 0.7):
    cut = int(len(df) * ratio)
    return df.iloc[:cut], df.iloc[cut:]


# ============================================================
# [04] Helper functions (detectors, consensus)
# ============================================================

def new_detector(name: str):
    if name == "ADWIN":
        return drift.ADWIN(delta=ADWIN_DELTA)
    if name == "KSWIN":
        return drift.KSWIN(alpha=KSWIN_ALPHA, window_size=KSWIN_WINDOW, stat_size=KSWIN_STAT)
    if name == "Page-Hinkley":
        return drift.PageHinkley(min_instances=PH_MIN_INST, delta=PH_DELTA, threshold=PH_THRESHOLD)
    raise ValueError("Unknown detector")

def consensus_window(triggers, max_span_days: int = 8):
    if not triggers:
        return None, None

    trigs = sorted(triggers, key=lambda t: pd.to_datetime(t["time"]))
    max_span = pd.Timedelta(hours=24 * max_span_days)

    for i in range(len(trigs)):
        t_start = pd.to_datetime(trigs[i]["time"])
        seen = {trigs[i]["detector"]}

        for j in range(i + 1, len(trigs)):
            t_j = pd.to_datetime(trigs[j]["time"])
            if (t_j - t_start) > max_span:
                break

            seen.add(trigs[j]["detector"])
            if len(seen) == 3:
                return t_start, t_j

    return None, None


# ============================================================
# [04.X] Build "exact plotted points" tables
# ============================================================

def build_trigger_points_table(
    triggers: list,
    series: pd.Series,
    value_col: str,
    time_col: str = "time",
) -> pd.DataFrame:
    if not triggers:
        return pd.DataFrame(columns=[time_col, "detector", value_col])

    df_t = pd.DataFrame(triggers).copy()
    df_t[time_col] = pd.to_datetime(df_t[time_col])
    df_t = df_t.sort_values([time_col, "detector"]).reset_index(drop=True)

    df_t[value_col] = series.reindex(df_t[time_col]).astype(float).values
    return df_t


# ============================================================
# [04.Y] Training + forecasting helpers (supports retraining cycles)
# ============================================================

def fit_mlp_on_window(
    df_train: pd.DataFrame,
    target_col: str,
    in_h: int,
    out_h: int,
    ratio_fit_scaler: float = 0.7,
):
    if df_train is None or df_train.empty:
        raise ValueError("df_train is empty")

    df_tr, _ = split_train_val_by_ratio_index(df_train, ratio_fit_scaler)
    scaler = MinMaxScaler().fit(df_tr[[target_col]])

    vals_norm_full = scaler.transform(df_train[[target_col]]).ravel()
    X, y = make_sliding_windows(vals_norm_full, in_h, out_h)

    if len(X) < 1:
        raise ValueError("Training window too short for sliding windows (need >= in_h + out_h samples).")

    mlp = MLPRegressor(
        hidden_layer_sizes=(64, 64),
        activation="relu",
        solver="adam",
        max_iter=1000,
        random_state=42,
    ).fit(X, y)

    return scaler, mlp

def window_ok(ts: pd.Timestamp, df_all: pd.DataFrame) -> bool:
    return ts - pd.Timedelta(hours=INPUT_WINDOW_H) >= df_all.index.min()

def horizon_targets_exist(ts: pd.Timestamp, df_hour: pd.DataFrame) -> bool:
    future_idx = pd.date_range(ts + pd.Timedelta(hours=1), ts + pd.Timedelta(hours=OUTPUT_HORIZON_H), freq="h")
    return all(t in df_hour.index for t in future_idx)

def predict_24(ts: pd.Timestamp, df_all: pd.DataFrame, target_col: str, scaler: MinMaxScaler, model: MLPRegressor) -> np.ndarray:
    start = ts - pd.Timedelta(hours=INPUT_WINDOW_H)
    window = df_all.loc[start: ts - pd.Timedelta(hours=1), target_col].values.reshape(-1, 1)

    if len(window) < INPUT_WINDOW_H:
        raise ValueError("Insufficient window length for prediction")

    x = scaler.transform(window).ravel().reshape(1, -1)
    yhat_norm = model.predict(x).reshape(-1)
    yhat_kw = scaler.inverse_transform(yhat_norm.reshape(-1, 1)).reshape(-1)
    return yhat_kw

def horizon_metrics24(ts: pd.Timestamp, df_hour: pd.DataFrame, df_all: pd.DataFrame, target_col: str,
                      scaler: MinMaxScaler, model: MLPRegressor):
    yhat = predict_24(ts, df_all, target_col, scaler, model)
    future_idx = pd.date_range(
        ts + pd.Timedelta(hours=1),
        ts + pd.Timedelta(hours=OUTPUT_HORIZON_H),
        freq="h",
    )
    ytrue = df_hour.loc[future_idx, target_col].values.reshape(-1)

    err = (ytrue - yhat)
    ae = np.abs(err)
    se = err ** 2

    mae24 = float(np.mean(ae))
    mse24 = float(np.mean(se))
    rmse24 = float(np.sqrt(mse24))
    return mae24, mse24, rmse24, yhat


def end_of_day(ts: pd.Timestamp) -> pd.Timestamp:
    return ts.normalize() + pd.Timedelta(hours=23)

def compute_reference_threshold(
    mae24_ref: pd.Series,
    mode: str,
    w_ma: int,
    q: float,
    k: float,
    min_periods: int,
) -> Tuple[float, pd.Series, Dict[str, float]]:
    mae24_ref = mae24_ref.dropna().sort_index()
    ma24_ref = mae24_ref.rolling(w_ma, min_periods=min_periods).mean()

    stats = {
        "ref_mae24_max": float(mae24_ref.max()) if len(mae24_ref) else np.nan,
        "ref_ma24_mu": float(ma24_ref.dropna().mean()) if len(ma24_ref.dropna()) else np.nan,
        "ref_ma24_sigma": float(ma24_ref.dropna().std(ddof=0)) if len(ma24_ref.dropna()) else np.nan,
        "ref_ma24_q": float(ma24_ref.dropna().quantile(q)) if len(ma24_ref.dropna()) else np.nan,
        "q": float(q),
        "k": float(k),
    }

    if mode == "MAE_REF_MAX":
        t_ref = stats["ref_mae24_max"]
    elif mode == "MA24_Q95":
        t_ref = stats["ref_ma24_q"]
    elif mode == "MA24_MU_KSIGMA":
        t_ref = stats["ref_ma24_mu"] + stats["k"] * stats["ref_ma24_sigma"]
    else:
        raise ValueError(f"Unknown PHASE2_TREF_MODE: {mode}")

    return float(t_ref), ma24_ref, stats


# ============================================================
# [05] Plot helpers (grids + unified style per figure)
# ============================================================

def _add_grids(fig: go.Figure):
    fig.update_xaxes(showgrid=True, gridwidth=2, gridcolor="lightgrey")
    fig.update_yaxes(showgrid=True, gridwidth=2, gridcolor="lightgrey")

def apply_style(
    fig: go.Figure,
    fig_key: str,
    title: str,
    xaxis_title: str,
    yaxis_title: str,
    extra_layout: dict = None,
):
    st = get_style(fig_key)

    fig.update_layout(
        autosize=False,
        title=centered_title(title, title_y=st["title_y"], title_font_size=GLOBAL_TITLE_FONT_SIZE),
        xaxis_title=xaxis_title,
        yaxis_title=yaxis_title,
        template=st["template"],
        margin=st["margins"],
        width=st["width"],
        height=st["height"],
        legend=st["legend"],
    )
    if extra_layout:
        fig.update_layout(**extra_layout)
    _add_grids(fig)
    return fig


# ============================================================
# [05.B] Plotly render + optional PNG export helper
# ============================================================
PLOTLY_CONFIG = {"responsive": False}

def _maybe_save_png(fig: go.Figure, png_path: Optional[str]):
    """
    Saves a Plotly figure as PNG only if SAVE_PNG=True.
    Requires Kaleido (not included by default, intentionally).
    """
    if not SAVE_PNG:
        return

    if not png_path:
        return

    try:
        fig.write_image(png_path, scale=2)
    except Exception as e:
        raise RuntimeError(
            "PNG export is enabled (SAVE_PNG=True) but Plotly image export failed.\n"
            "Install Kaleido (optional):\n"
            "  pip install -U kaleido\n"
            "  # Colab: !pip install -U kaleido\n"
        ) from e

def _render_figure(fig: go.Figure, save_html: str = None, save_png: str = None):
    if save_html:
        fig.write_html(save_html, config=PLOTLY_CONFIG)
    _maybe_save_png(fig, save_png)
    fig.show(config=PLOTLY_CONFIG)


# ============================================================
# [05.A] Plot functions
# ============================================================

def plot_series_with_drifts(series: pd.Series, triggers, title: str, ylabel: str, fig_key: str,
                            save_html: str = None, save_png: str = None):
    fig = go.Figure()

    fig.add_trace(
        go.Scatter(
            x=series.index,
            y=series.values,
            mode="lines",
            name="Hourly average active power (kW)",
            line=dict(color="rebeccapurple", width=1.5),
        )
    )

    for det in sorted({t["detector"] for t in triggers}):
        xs = [pd.Timestamp(t["time"]) for t in triggers if t["detector"] == det]
        ys = series.reindex(xs).values
        fig.add_trace(
            go.Scatter(
                x=xs,
                y=ys,
                mode="markers",
                name=f"{det} alert (Phase 1 on power)",
                marker=dict(size=8, color=DETECTOR_COLORS[det]),
            )
        )

    apply_style(
        fig=fig,
        fig_key=fig_key,
        title=title,
        xaxis_title="Time",
        yaxis_title=ylabel,
    )
    _render_figure(fig, save_html=save_html, save_png=save_png)

def plot_phase2_mae24_ma24(
    mae24_hourly: pd.Series,
    ma24: pd.Series,
    tref_series_or_scalar,
    triggers_list,
    title: str,
    fig_key: str,
    show_mae24_hourly: bool = False,
    save_html: str = None,
    save_png: str = None
):
    fig = go.Figure()

    if show_mae24_hourly:
        fig.add_trace(
            go.Scatter(
                x=mae24_hourly.index,
                y=mae24_hourly.values,
                mode="lines",
                name="MAE<sub>24</sub>(t) hourly (kW): 24-step forecast (supplementary)",
                line=dict(color="burlywood", width=1.5),
            )
        )

    fig.add_trace(
        go.Scatter(
            x=ma24.index,
            y=ma24.values,
            mode="lines",
            name=f"MA<sub>24</sub>(t) (Phase 2, w<sub>MA</sub> = {W_MA}-h)",
            line=dict(color="turquoise", width=2),
        )
    )

    if isinstance(tref_series_or_scalar, pd.Series):
        tref_plot = tref_series_or_scalar.dropna().sort_index()
        if not tref_plot.empty:
            fig.add_trace(
                go.Scatter(
                    x=tref_plot.index,
                    y=tref_plot.values,
                    mode="lines",
                    name=TREF_LEGEND_LABEL_HTML,
                    line=dict(dash="dash", color="black", width=3),
                )
            )
    else:
        try:
            MAE_MAX_REF = float(tref_series_or_scalar)
        except Exception:
            MAE_MAX_REF = np.nan

        if np.isfinite(MAE_MAX_REF):
            x_start = mae24_hourly.index.min() if len(mae24_hourly.index) else ma24.index.min()
            x_end = mae24_hourly.index.max() if len(mae24_hourly.index) else ma24.index.max()
            fig.add_trace(
                go.Scatter(
                    x=[x_start, x_end],
                    y=[MAE_MAX_REF] * 2,
                    mode="lines",
                    name=TREF_LEGEND_LABEL_HTML,
                    line=dict(dash="dash", color="black", width=3),
                )
            )

    for triggers, label_suffix, marker_series in triggers_list:
        if not triggers:
            continue
        for det in sorted({t["detector"] for t in triggers}):
            xs = [pd.Timestamp(t["time"]) for t in triggers if t["detector"] == det]
            ys = marker_series.reindex(xs).values
            fig.add_trace(
                go.Scatter(
                    x=xs,
                    y=ys,
                    mode="markers",
                    name=f"{det} {label_suffix}".strip(),
                    marker=dict(size=8, color=DETECTOR_COLORS[det]),
                )
            )

    apply_style(
        fig=fig,
        fig_key=fig_key,
        title=title,
        xaxis_title="Time",
        yaxis_title="MAE (kW)",
    )
    _render_figure(fig, save_html=save_html, save_png=save_png)

def plot_power_vs_pred_1step(df_aug: pd.DataFrame, pred1: pd.DataFrame, triggers_raw, title: str, fig_key: str,
                            save_html: str = None, save_png: str = None):
    fig = go.Figure()

    fig.add_trace(
        go.Scatter(
            x=df_aug.index,
            y=df_aug[TARGET_COL],
            mode="lines",
            name="Hourly average active power (kW)",
            line=dict(width=1.5),
        )
    )

    if "pred_1step_kW" in pred1.columns:
        fig.add_trace(
            go.Scatter(
                x=pred1.index,
                y=pred1["pred_1step_kW"].values,
                mode="lines",
                name="MLP 1-step forecast ŷ(t) (kW)",
                line=dict(width=2, dash="dot"),
            )
        )

    for det in sorted({t["detector"] for t in triggers_raw}):
        xs = [pd.Timestamp(t["time"]) for t in triggers_raw if t["detector"] == det]
        ys = df_aug[TARGET_COL].reindex(xs).values
        fig.add_trace(
            go.Scatter(
                x=xs,
                y=ys,
                mode="markers",
                name=f"{det} alert (Phase 1 on power)",
                marker=dict(size=8, color=DETECTOR_COLORS[det]),
            )
        )

    apply_style(
        fig=fig,
        fig_key=fig_key,
        title=title,
        xaxis_title="Time",
        yaxis_title="Hourly average active power (kW)",
    )
    _render_figure(fig, save_html=save_html, save_png=save_png)

def plot_power_vs_daily_mae(
    df_aug: pd.DataFrame,
    daily_mae_series: pd.Series,
    tref_daily_or_scalar,
    triggers_raw,
    title: str,
    fig_key: str,
    save_html: str = None,
    save_png: str = None,
):
    fig = go.Figure()

    fig.add_trace(
        go.Scatter(
            x=df_aug.index,
            y=df_aug[TARGET_COL],
            mode="lines",
            name="Hourly average active power (kW)",
            line=dict(width=1.5),
        )
    )

    # Note (context-only):
    #   The dashed T_ref line corresponds to the Phase-2 threshold (computed from the MAE_24/MA_24 stream
    #   over the reference week, depending on the selected mode/policy). Here it is drawn on the DAILY mean
    #   MAE_24(t) curve as a coarse visual reference only (not a daily decision threshold).

    fig.add_trace(
        go.Scatter(
            x=daily_mae_series.index,
            y=daily_mae_series.values,
            mode="lines+markers",
            name="Daily mean MAE<sub>24</sub>(t) (kW) (forecast error trend)",
            line=dict(width=2, dash="dot"),
            yaxis="y2",
        )
    )

    if isinstance(tref_daily_or_scalar, pd.Series):
        s = tref_daily_or_scalar.dropna().sort_index()
        if not s.empty:
            fig.add_trace(
                go.Scatter(
                    x=s.index,
                    y=s.values,
                    mode="lines",
                    name=TREF_LEGEND_LABEL_HTML,
                    line=dict(dash="dash", color="black", width=3),
                    yaxis="y2",
                )
            )
    else:
        try:
            baseline_mae = float(tref_daily_or_scalar)
        except Exception:
            baseline_mae = np.nan

        if np.isfinite(baseline_mae):
            fig.add_trace(
                go.Scatter(
                    x=[daily_mae_series.index.min(), daily_mae_series.index.max()],
                    y=[baseline_mae] * 2,
                    mode="lines",
                    name=TREF_LEGEND_LABEL_HTML,
                    line=dict(dash="dash", color="black", width=3),
                    yaxis="y2",
                )
            )

    for det in sorted({t["detector"] for t in triggers_raw}):
        xs = [pd.Timestamp(t["time"]) for t in triggers_raw if t["detector"] == det]
        ys = df_aug[TARGET_COL].reindex(xs).values
        fig.add_trace(
            go.Scatter(
                x=xs,
                y=ys,
                mode="markers",
                name=f"{det} alert (Phase 1 on power)",
                marker=dict(size=8, color=DETECTOR_COLORS[det]),
            )
        )

    extra_layout = dict(
        yaxis=dict(title="Hourly average active power (kW)"),
        yaxis2=dict(
            title="Daily mean MAE<sub>24</sub>(t) (kW)",
            overlaying="y",
            side="right",
            showgrid=True,
            gridwidth=2,
            gridcolor="lightgrey",
        ),
    )

    apply_style(
        fig=fig,
        fig_key=fig_key,
        title=title,
        xaxis_title="Time",
        yaxis_title="Hourly average active power (kW)",
        extra_layout=extra_layout,
    )
    _render_figure(fig, save_html=save_html, save_png=save_png)

def plot_power_vs_daily_metrics_context(
    df_aug: pd.DataFrame,
    daily_metrics_df: pd.DataFrame,
    baseline_mae: float,
    triggers_raw: list,
    title: str,
    fig_key: str,
    save_html: str = None,
    save_png: str = None,
):
    if daily_metrics_df is None or daily_metrics_df.empty:
        print("[INFO] daily_metrics_df is empty -> context plot skipped.")
        return

    expected = {"MAE24_day_kW", "MSE24_day_kW2", "RMSE24_day_kW"}
    missing = expected - set(daily_metrics_df.columns)
    if missing:
        raise ValueError(f"daily_metrics_df missing columns: {sorted(missing)}")

    fig = go.Figure()

    fig.add_trace(
        go.Scatter(
            x=df_aug.index,
            y=df_aug[TARGET_COL],
            mode="lines",
            name="Hourly average active power (kW)",
            line=dict(width=1.5, color="rebeccapurple"),
        )
    )

    mae_color = "darkorange"
    mse_color = "#073B3A"
    rmse_color = "dimgray"

    # Note (context-only overlay):
    #   baseline_mae (T_ref) is a Phase-2 reference threshold. It is shown here together with DAILY aggregated
    #   MAE_24/MSE_24/RMSE_24 curves for visual context. Phase-2 decisions are taken on the MA_24(t) timeline
    #   using consensus + persistence; this dashed line should not be interpreted as a per-day decision rule.
    fig.add_trace(
        go.Scatter(
            x=daily_metrics_df.index,
            y=daily_metrics_df["MAE24_day_kW"].values,
            mode="lines+markers",
            name="Daily MAE<sub>24</sub>(t) (kW)",
            line=dict(width=2, dash="dot", color=mae_color),
            yaxis="y2",
        )
    )

    fig.add_trace(
        go.Scatter(
            x=daily_metrics_df.index,
            y=daily_metrics_df["MSE24_day_kW2"].values,
            mode="lines+markers",
            name="Daily MSE<sub>24</sub>(t) (kW²) [complementary]",
            line=dict(width=2, dash="dash", color=mse_color),
            yaxis="y2",
        )
    )

    fig.add_trace(
        go.Scatter(
            x=daily_metrics_df.index,
            y=daily_metrics_df["RMSE24_day_kW"].values,
            mode="lines+markers",
            name="Daily RMSE<sub>24</sub>(t) (kW) [complementary]",
            line=dict(width=2, dash="solid", color=rmse_color),
            yaxis="y2",
        )
    )

    fig.add_trace(
        go.Scatter(
            x=[daily_metrics_df.index.min(), daily_metrics_df.index.max()],
            y=[baseline_mae] * 2,
            mode="lines",
            name=TREF_LEGEND_LABEL_HTML,
            line=dict(dash="dash", color="black", width=3),
            yaxis="y2",
        )
    )

    for det in sorted({t["detector"] for t in triggers_raw}):
        xs = [pd.Timestamp(t["time"]) for t in triggers_raw if t["detector"] == det]
        ys = df_aug[TARGET_COL].reindex(xs).values
        fig.add_trace(
            go.Scatter(
                x=xs,
                y=ys,
                mode="markers",
                name=f"{det} alert (Phase 1 on power)",
                marker=dict(size=8, color=DETECTOR_COLORS[det]),
            )
        )

    extra_layout = dict(
        yaxis=dict(title="Hourly average active power (kW)"),
        yaxis2=dict(
            title="Daily metrics (MAE/RMSE in kW; MSE in kW²)",
            overlaying="y",
            side="right",
            showgrid=True,
            gridwidth=2,
            gridcolor="lightgrey",
        ),
    )

    apply_style(
        fig=fig,
        fig_key=fig_key,
        title=title,
        xaxis_title="Time",
        yaxis_title="Hourly average active power (kW)",
        extra_layout=extra_layout,
    )
    _render_figure(fig, save_html=save_html, save_png=save_png)


# ============================================================
# [06] Load data, resample/interpolate, and save ONLY Jul–Aug 2007 hourly CSV
# ============================================================

if USE_LOCAL_RAW:
    RAW_UCI_TXT_PATH = LOCAL_RAW_UCI_TXT_PATH
else:
    if AUTO_DOWNLOAD_UCI:
        RAW_UCI_TXT_PATH = ensure_uci_raw_txt(data_dir=DATA_DIR)

if REGENERATE_HOURLY_JUL_AUG_CSV or (not os.path.exists(HOURLY_JUL_AUG_CSV)):
    build_and_save_hourly_jul_aug_csv(
        raw_txt_path=RAW_UCI_TXT_PATH,
        out_csv_path=HOURLY_JUL_AUG_CSV,
        year=YEAR,
        months=(TRAIN_MONTH, TEST_MONTH),
        target_col=TARGET_COL,
    )
else:
    print(f"[CACHE] Using existing hourly CSV: {os.path.abspath(HOURLY_JUL_AUG_CSV)}")

df_hour = pd.read_csv(CSV_PATH, parse_dates=["timestamp"])
df_hour = df_hour.set_index("timestamp").sort_index()

df_jul = df_hour[df_hour.index.month == TRAIN_MONTH]
df_aug = df_hour[df_hour.index.month == TEST_MONTH]

df_all = pd.concat([df_jul, df_aug]).sort_index()


# ============================================================
# [07] Initial training (July) -> initial deployment for August
# ============================================================

scaler_current, model_current = fit_mlp_on_window(
    df_train=df_jul,
    target_col=TARGET_COL,
    in_h=INPUT_WINDOW_H,
    out_h=OUTPUT_HORIZON_H,
)


# ============================================================
# [08] Online multi-cycle streaming (with scheduled retraining)
# ============================================================

@dataclass
class CycleInfo:
    cycle_id: int
    t_deploy: pd.Timestamp
    ref_start: pd.Timestamp
    ref_end: pd.Timestamp
    stream_start: pd.Timestamp
    stream_end: pd.Timestamp
    tref_mode: str
    baseline_policy: str
    tref_value: float
    tref_stats: dict
    t_i_star: Optional[pd.Timestamp] = None
    t_l_star: Optional[pd.Timestamp] = None
    retrain_window_start: Optional[pd.Timestamp] = None
    retrain_window_end: Optional[pd.Timestamp] = None
    retrain_exec_time: Optional[pd.Timestamp] = None
    retrain_executed: bool = False


triggers_raw: List[dict] = []
triggers_mae24: List[dict] = []
triggers_ma24: List[dict] = []

pred_origin_df = pd.DataFrame(index=pd.DatetimeIndex([]), columns=["pred_tplus1_origin"], dtype=float)

mae24_hourly_all = pd.Series(dtype=float)
mse24_hourly_all = pd.Series(dtype=float)
rmse24_hourly_all = pd.Series(dtype=float)
ma24_all = pd.Series(dtype=float)

tref_segments: List[pd.Series] = []

mae24_hourly_ref_cycle0 = pd.Series(dtype=float)

cycles: List[CycleInfo] = []

tref_global_fixed: Optional[float] = None

t_aug_start = df_aug.index.min().normalize()
t_aug_end = df_aug.index.max()

t_deploy = t_aug_start
cycle_id = 0
pending_retrain = None

while True:
    if t_deploy > t_aug_end:
        break

    ref_start = pd.Timestamp(t_deploy)
    ref_start = align_to_index(df_aug.index, ref_start, method="backfill")

    ref_end = ref_start + pd.Timedelta(days=REF_WEEK_DAYS) - pd.Timedelta(hours=1)

    if ref_end > t_aug_end:
        print(f"\n[STOP] Not enough data for a full {REF_WEEK_DAYS}-day reference week after deploy={t_deploy}.")
        break

    mae24_ref = pd.Series(dtype=float)

    for ts in df_aug.loc[ref_start:ref_end].index:
        if not window_ok(ts, df_all):
            continue
        if not horizon_targets_exist(ts, df_hour):
            continue

        mae24, mse24, rmse24, yhat24 = horizon_metrics24(
            ts=ts, df_hour=df_hour, df_all=df_all, target_col=TARGET_COL, scaler=scaler_current, model=model_current
        )

        mae24_hourly_all.loc[ts] = mae24
        mse24_hourly_all.loc[ts] = mse24
        rmse24_hourly_all.loc[ts] = rmse24

        pred_origin_df.loc[ts, "pred_tplus1_origin"] = float(yhat24[0])

        mae24_ref.loc[ts] = mae24

    tref_candidate, ma24_ref, tref_stats = compute_reference_threshold(
        mae24_ref=mae24_ref,
        mode=PHASE2_TREF_MODE,
        w_ma=W_MA,
        q=TREF_Q,
        k=TREF_K,
        min_periods=MA24_MIN_PERIODS,
    )

    if BASELINE_UPDATE_POLICY == "FIXED_GLOBAL":
        if tref_global_fixed is None:
            tref_global_fixed = tref_candidate
        tref_value = float(tref_global_fixed)
    elif BASELINE_UPDATE_POLICY == "DYNAMIC_PER_CYCLE":
        tref_value = float(tref_candidate)
    else:
        raise ValueError(f"Unknown BASELINE_UPDATE_POLICY: {BASELINE_UPDATE_POLICY}")

    stream_start = ref_end + pd.Timedelta(hours=1)
    stream_end = t_aug_end

    adwin_raw, kswin_raw, ph_raw = new_detector("ADWIN"), new_detector("KSWIN"), new_detector("Page-Hinkley")
    adwin_mae24, kswin_mae24, ph_mae24 = new_detector("ADWIN"), new_detector("KSWIN"), new_detector("Page-Hinkley")
    adwin_ma24, kswin_ma24, ph_ma24 = new_detector("ADWIN"), new_detector("KSWIN"), new_detector("Page-Hinkley")

    triggers_ma24_cycle: List[dict] = []

    mae24_cycle = pd.Series(dtype=float)
    ma24_cycle = pd.Series(dtype=float)

    cycle_info = CycleInfo(
        cycle_id=cycle_id,
        t_deploy=pd.Timestamp(t_deploy),
        ref_start=pd.Timestamp(ref_start),
        ref_end=pd.Timestamp(ref_end),
        stream_start=pd.Timestamp(stream_start),
        stream_end=pd.Timestamp(stream_end),
        tref_mode=PHASE2_TREF_MODE,
        baseline_policy=BASELINE_UPDATE_POLICY,
        tref_value=float(tref_value),
        tref_stats=tref_stats,
    )

    print(f"\n[CYCLE {cycle_id}] deploy={t_deploy} | ref={ref_start} → {ref_end} | stream_start={stream_start}")
    print(f"          T_ref mode={PHASE2_TREF_MODE} | baseline_policy={BASELINE_UPDATE_POLICY} | T_ref={tref_value:.6f} kW")

    if cycle_id == 0:
        mae24_hourly_ref_cycle0 = mae24_ref.copy()

    pending_retrain = None

    for ts in df_aug.loc[stream_start:].index:
        if ts > t_aug_end:
            break

        if pending_retrain is not None and ENABLE_RETRAINING and ts >= pending_retrain["exec_time"]:
            win_start = pending_retrain["train_start"]
            win_end = pending_retrain["train_end"]
            df_train_win = df_hour.loc[win_start:win_end].copy()

            print(f"\n[RETRAIN EXEC] cycle={cycle_id} at ts={ts}")
            print(f"              train_window: {win_start} → {win_end}  (22d before t_l* + 7d after t_l*)")

            scaler_current, model_current = fit_mlp_on_window(
                df_train=df_train_win,
                target_col=TARGET_COL,
                in_h=INPUT_WINDOW_H,
                out_h=OUTPUT_HORIZON_H,
            )

            cycle_info.t_i_star = pending_retrain["t_i"]
            cycle_info.t_l_star = pending_retrain["t_l"]
            cycle_info.retrain_window_start = win_start
            cycle_info.retrain_window_end = win_end
            cycle_info.retrain_exec_time = pending_retrain["exec_time"]
            cycle_info.retrain_executed = True

            cycle_info.stream_end = ts - pd.Timedelta(hours=1)

            tref_segment_idx = df_aug.loc[cycle_info.stream_start:cycle_info.stream_end].index
            if len(tref_segment_idx) > 0:
                tref_segment = pd.Series(index=tref_segment_idx, data=float(tref_value), dtype=float)
                tref_segments.append(tref_segment)

            cycles.append(cycle_info)

            t_deploy = pending_retrain["exec_time"]
            cycle_id += 1
            break

        x_raw = float(df_hour.loc[ts, TARGET_COL])
        for det, label in [(adwin_raw, "ADWIN"), (kswin_raw, "KSWIN"), (ph_raw, "Page-Hinkley")]:
            det.update(x_raw)
            if det.drift_detected:
                triggers_raw.append({"time": ts, "detector": label, "cycle": cycle_id})
                if label == "ADWIN":
                    adwin_raw = new_detector("ADWIN")
                elif label == "KSWIN":
                    kswin_raw = new_detector("KSWIN")
                else:
                    ph_raw = new_detector("Page-Hinkley")

        if not window_ok(ts, df_all):
            continue
        if not horizon_targets_exist(ts, df_hour):
            continue

        mae24, mse24, rmse24, yhat24 = horizon_metrics24(
            ts=ts, df_hour=df_hour, df_all=df_all, target_col=TARGET_COL, scaler=scaler_current, model=model_current
        )

        mae24_hourly_all.loc[ts] = mae24
        mse24_hourly_all.loc[ts] = mse24
        rmse24_hourly_all.loc[ts] = rmse24

        pred_origin_df.loc[ts, "pred_tplus1_origin"] = float(yhat24[0])

        mae24_cycle.loc[ts] = mae24
        ma24_cycle = mae24_cycle.sort_index().rolling(W_MA, min_periods=MA24_MIN_PERIODS).mean()

        ma24_all.loc[ts] = float(ma24_cycle.loc[ts])

        for det, label in [(adwin_mae24, "ADWIN"), (kswin_mae24, "KSWIN"), (ph_mae24, "Page-Hinkley")]:
            det.update(float(mae24))
            if det.drift_detected:
                triggers_mae24.append({"time": ts, "detector": label, "cycle": cycle_id})
                if label == "ADWIN":
                    adwin_mae24 = new_detector("ADWIN")
                elif label == "KSWIN":
                    kswin_mae24 = new_detector("KSWIN")
                else:
                    ph_mae24 = new_detector("Page-Hinkley")

        ma24_val = float(ma24_cycle.loc[ts])
        for det, label in [(adwin_ma24, "ADWIN"), (kswin_ma24, "KSWIN"), (ph_ma24, "Page-Hinkley")]:
            det.update(ma24_val)
            if det.drift_detected:
                trig = {"time": ts, "detector": label, "cycle": cycle_id}
                triggers_ma24.append(trig)
                triggers_ma24_cycle.append(trig)

                if label == "ADWIN":
                    adwin_ma24 = new_detector("ADWIN")
                elif label == "KSWIN":
                    kswin_ma24 = new_detector("KSWIN")
                else:
                    ph_ma24 = new_detector("Page-Hinkley")

        if pending_retrain is None and ENABLE_RETRAINING:
            t_i, t_l = consensus_window(triggers_ma24_cycle, max_span_days=CONSENSUS_MAX_SPAN_DAYS)

            if t_i is not None and t_l is not None:
                ma24_seg = ma24_cycle.loc[t_i:t_l].dropna()
                if len(ma24_seg) > 0 and (ma24_seg > tref_value).all():
                    train_start = (t_l - pd.Timedelta(days=BUFFER_BEFORE_DAYS)).normalize()
                    train_end = end_of_day(t_l + pd.Timedelta(days=BUFFER_AFTER_DAYS))
                    exec_time = train_end + pd.Timedelta(hours=1)

                    if (train_end <= t_aug_end) and (exec_time <= t_aug_end):
                        pending_retrain = {
                            "t_i": t_i,
                            "t_l": t_l,
                            "train_start": train_start,
                            "train_end": train_end,
                            "exec_time": exec_time,
                        }
                        print(f"\n[CONSENSUS] cycle={cycle_id} t_i*={t_i}, t_l*={t_l}  (≤ {CONSENSUS_MAX_SPAN_DAYS} days)")
                        print(f"[SCHEDULE] retraining scheduled at {exec_time} (wait for +{BUFFER_AFTER_DAYS} days data)")
                        print(f"           training window: {train_start.date()} → {train_end.date()}  (end_of_day)")
                    else:
                        print(f"\n[CONSENSUS] cycle={cycle_id} t_i*={t_i}, t_l*={t_l} but not enough data to schedule/execute retrain within August.")
                        cycle_info.t_i_star = t_i
                        cycle_info.t_l_star = t_l

    else:
        cycle_info.stream_end = t_aug_end

        tref_segment_idx = df_aug.loc[cycle_info.stream_start:cycle_info.stream_end].index
        if len(tref_segment_idx) > 0:
            tref_segment = pd.Series(index=tref_segment_idx, data=float(tref_value), dtype=float)
            tref_segments.append(tref_segment)

        cycles.append(cycle_info)
        break

    continue

if len(tref_segments) > 0:
    tref_step_hourly = pd.concat(tref_segments).sort_index()
else:
    tref_step_hourly = pd.Series(dtype=float)

print("\n[OK] Streaming completed.")
print(f"Cycles executed: {len(cycles)}")
for c in cycles:
    print(f" - cycle {c.cycle_id}: deploy={c.t_deploy} | T_ref={c.tref_value:.6f} | retrain_executed={c.retrain_executed}")


# ============================================================
# [09] Build final tables (supports cycles)
# ============================================================

mae24_hourly_all = mae24_hourly_all.sort_index()
mse24_hourly_all = mse24_hourly_all.sort_index()
rmse24_hourly_all = rmse24_hourly_all.sort_index()
ma24_all = ma24_all.sort_index()

hourly_mae_df = mae24_hourly_all.to_frame("MAE24_hourly_kW").sort_index()
hourly_mse_df = mse24_hourly_all.to_frame("MSE24_hourly_kW2").sort_index()
hourly_rmse_df = rmse24_hourly_all.to_frame("RMSE24_hourly_kW").sort_index()

daily_mae_series = hourly_mae_df["MAE24_hourly_kW"].resample("D").mean().dropna().rename("MAE24_day_kW")
daily_mse_series = hourly_mse_df["MSE24_hourly_kW2"].resample("D").mean().dropna().rename("MSE24_day_kW2")
daily_rmse_series = hourly_rmse_df["RMSE24_hourly_kW"].resample("D").mean().dropna().rename("RMSE24_day_kW")

daily_metrics_df = pd.concat([daily_mae_series, daily_mse_series, daily_rmse_series], axis=1)

daily_mae_week1 = (
    mae24_hourly_ref_cycle0.sort_index()
    .resample("D").mean()
    .loc[f"{YEAR}-08-01": f"{YEAR}-08-07"]
    .rename("MAE24_day_refweek_kW")
)

power_series_aug = df_aug[TARGET_COL].astype(float)

trig_phase1_raw_points = build_trigger_points_table(
    triggers=triggers_raw,
    series=power_series_aug,
    value_col="ActivePower_kW",
)

trig_phase2_mae24_points = build_trigger_points_table(
    triggers=triggers_mae24,
    series=mae24_hourly_all,
    value_col="MAE24_hourly_kW",
)

trig_phase2_ma24_points = build_trigger_points_table(
    triggers=triggers_ma24,
    series=ma24_all,
    value_col=f"MA24_wMA{W_MA}_kW",
)

consensus_rows = []
for c in cycles:
    consensus_rows.append({
        "cycle_id": c.cycle_id,
        "t_deploy": c.t_deploy,
        "ref_start": c.ref_start,
        "ref_end": c.ref_end,
        "stream_start": c.stream_start,
        "stream_end": c.stream_end,
        "tref_mode": c.tref_mode,
        "baseline_policy": c.baseline_policy,
        "T_ref_kW": c.tref_value,
        "ref_mae24_max": c.tref_stats.get("ref_mae24_max", np.nan),
        "ref_ma24_mu": c.tref_stats.get("ref_ma24_mu", np.nan),
        "ref_ma24_sigma": c.tref_stats.get("ref_ma24_sigma", np.nan),
        "ref_ma24_q": c.tref_stats.get("ref_ma24_q", np.nan),
        "q": c.tref_stats.get("q", np.nan),
        "k": c.tref_stats.get("k", np.nan),
        "t_i_star": c.t_i_star,
        "t_l_star": c.t_l_star,
        "consensus_max_span_days": CONSENSUS_MAX_SPAN_DAYS,
        "buffer_before_days": BUFFER_BEFORE_DAYS,
        "buffer_after_days": BUFFER_AFTER_DAYS,
        "retrain_window_start": c.retrain_window_start,
        "retrain_window_end": c.retrain_window_end,
        "retrain_exec_time": c.retrain_exec_time,
        "retrain_executed": c.retrain_executed,
    })

consensus_df = pd.DataFrame(consensus_rows)

consensus_df_xlsx = consensus_df.copy()

def _bool_to_tf_text(v):
    if v is True:
        return "True"
    if v is False:
        return "False"
    return ""

bool_cols = consensus_df_xlsx.select_dtypes(include=["bool", "boolean"]).columns
for col in bool_cols:
    consensus_df_xlsx[col] = consensus_df_xlsx[col].apply(_bool_to_tf_text)


config_df = pd.DataFrame(
    [{
        "PHASE2_TREF_MODE": PHASE2_TREF_MODE,
        "TREF_Q": TREF_Q,
        "TREF_K": TREF_K,
        "BASELINE_UPDATE_POLICY": BASELINE_UPDATE_POLICY,
        "REF_WEEK_DAYS": REF_WEEK_DAYS,
        "MA24_W_MA": W_MA,
        "MA24_MIN_PERIODS": MA24_MIN_PERIODS,
        "CONSENSUS_MAX_SPAN_DAYS": CONSENSUS_MAX_SPAN_DAYS,
        "BUFFER_BEFORE_DAYS": BUFFER_BEFORE_DAYS,
        "BUFFER_AFTER_DAYS": BUFFER_AFTER_DAYS,
        "ENABLE_RETRAINING": ("True" if bool(ENABLE_RETRAINING) else "False"),
        "INPUT_WINDOW_H": INPUT_WINDOW_H,
        "OUTPUT_HORIZON_H": OUTPUT_HORIZON_H,
        "ADWIN_DELTA": ADWIN_DELTA,
        "KSWIN_ALPHA": KSWIN_ALPHA,
        "KSWIN_WINDOW": KSWIN_WINDOW,
        "KSWIN_STAT": KSWIN_STAT,
        "PH_MIN_INST": PH_MIN_INST,
        "PH_DELTA": PH_DELTA,
        "PH_THRESHOLD": PH_THRESHOLD,
        "TREF_LEGEND_LABEL": TREF_LEGEND_LABEL_TEXT,
        "GLOBAL_TITLE_FONT_SIZE": int(GLOBAL_TITLE_FONT_SIZE),
        "SAVE_PNG": ("True" if bool(SAVE_PNG) else "False"),
    }]
)

excel_path = os.path.join(
    OUT_DIR,
    f"drift_detection_triggers_and_metrics_UCI_Aug{YEAR}_48h_in_24h_out.xlsx"  # (Supplementary Table_S2_UCI.xlsx)
)

def _prepare_df_for_excel(df: pd.DataFrame) -> pd.DataFrame:
    """
    Standardize datetime labels before Excel export:
      - Rename datetime index (if unnamed or named 'time'/'datetime') to 'Timestamp'
      - Rename datetime columns named 'time' or blank to 'Timestamp'
    """
    out = df.copy()

    # Datetime-like index -> ensure explicit, standardized name
    if isinstance(out.index, pd.DatetimeIndex):
        idx_name = "" if out.index.name is None else str(out.index.name).strip()
        if (idx_name == "") or (idx_name.lower() in {"time", "datetime", "timestamp", "date_time"}):
            out.index = out.index.rename("Timestamp")

    # Datetime-like columns -> standardize column names where applicable
    used_names = {str(c) for c in out.columns if c is not None}
    ts_counter = 0
    new_cols = []
    for col in out.columns:
        col_label = "" if col is None else str(col).strip()
        col_lower = col_label.lower()

        series = out[col]
        is_dt_col = pd.api.types.is_datetime64_any_dtype(series) or pd.api.types.is_datetime64tz_dtype(series)

        if is_dt_col and (col_label == "" or col_lower in {"time", "datetime", "timestamp", "date_time"}):
            ts_counter += 1
            candidate = "Timestamp" if ts_counter == 1 else f"Timestamp_{ts_counter}"
            while candidate in used_names:
                ts_counter += 1
                candidate = f"Timestamp_{ts_counter}"
            new_cols.append(candidate)
            used_names.add(candidate)
        else:
            new_cols.append(col)

    out.columns = new_cols
    return out


def _to_excel_prepared(df: pd.DataFrame, writer, sheet_name: str, index: bool = True):
    _prepare_df_for_excel(df).to_excel(writer, sheet_name=sheet_name, index=index)


def _format_excel_sheet(ws):
    from datetime import datetime
    from openpyxl.styles import Alignment
    from openpyxl.utils import get_column_letter

    center = Alignment(horizontal="center", vertical="center")

    # Identify timestamp columns from header row (for datetime number format)
    timestamp_col_idxs = set()
    if ws.max_row >= 1:
        for cell in ws[1]:
            if isinstance(cell.value, str) and cell.value.strip().lower().startswith("timestamp"):
                timestamp_col_idxs.add(cell.column)

    # Center all populated cells and set number format for timestamp columns
    for row in ws.iter_rows():
        for cell in row:
            if cell.value is None:
                continue
            cell.alignment = center
            if cell.column in timestamp_col_idxs and cell.row >= 2:
                cell.number_format = "yyyy-mm-dd hh:mm:ss"

    # Auto-fit column widths (avoid truncation in Excel)
    for col_cells in ws.columns:
        max_len = 0
        col_idx = col_cells[0].column
        col_letter = get_column_letter(col_idx)

        for cell in col_cells:
            v = cell.value
            if v is None:
                continue
            if isinstance(v, (pd.Timestamp, datetime)):
                txt_len = 19  # yyyy-mm-dd hh:mm:ss
            else:
                txt_len = len(str(v))
            if txt_len > max_len:
                max_len = txt_len

        ws.column_dimensions[col_letter].width = max(12, max_len + 2)


if SAVE_EXCEL:
    with pd.ExcelWriter(excel_path, engine="openpyxl") as writer:
        _to_excel_prepared(config_df, writer, sheet_name="Config", index=False)

        _to_excel_prepared(daily_metrics_df, writer, sheet_name="Daily_Metrics")
        _to_excel_prepared(hourly_mae_df, writer, sheet_name="Hourly_MAE24")
        _to_excel_prepared(hourly_mse_df, writer, sheet_name="Hourly_MSE24")
        _to_excel_prepared(hourly_rmse_df, writer, sheet_name="Hourly_RMSE24")

        if not daily_mae_week1.empty:
            _to_excel_prepared(daily_mae_week1.to_frame(), writer, sheet_name="RefWeek_Daily_MAE24")

        _to_excel_prepared(trig_phase1_raw_points, writer, sheet_name="Triggers_Phase1_Raw", index=False)
        _to_excel_prepared(trig_phase2_mae24_points, writer, sheet_name="Triggers_Phase2_MAE24", index=False)
        _to_excel_prepared(trig_phase2_ma24_points, writer, sheet_name="Triggers_Phase2_MA24", index=False)

        _to_excel_prepared(consensus_df_xlsx, writer, sheet_name="Consensus", index=False)

        # Apply formatting after all sheets are written
        for ws in writer.book.worksheets:
            _format_excel_sheet(ws)

    print(f"\n[OK] Excel saved to: {os.path.abspath(excel_path)}")
else:
    print("\n[INFO] SAVE_EXCEL=False -> no XLSX written.")


print("\nHourly MAE_24(t) (August 2007) (kW) [PRIMARY]:")
display(hourly_mae_df)

print("\nHourly MSE_24(t) (August 2007) (kW^2) [complementary]:")
display(hourly_mse_df)

print("\nHourly RMSE_24(t) (August 2007) (kW) [complementary]:")
display(hourly_rmse_df)

print("\nDaily metrics from horizon-aggregated scalars (August 2007):")
display(daily_metrics_df)

print("\nExact plotted trigger points (Phase 2 — MAE_24(t) hourly curve):")
display(trig_phase2_mae24_points)

print("\nExact plotted trigger points (Phase 2 — MA_24(t) smoothed curve):")
display(trig_phase2_ma24_points)

print("\nConsensus / cycles table:")
display(consensus_df)


# ============================================================
# [10] Main plots (threshold plotted as step function if multiple cycles)
# ============================================================

html_phase1 = os.path.join(OUT_DIR, "phase1_raw.html") if SAVE_HTML else None
html_phase2 = os.path.join(OUT_DIR, "phase2_mae.html") if SAVE_HTML else None
html_pred  = os.path.join(OUT_DIR, "phase1_power_vs_pred.html") if SAVE_HTML else None
html_pdmae = os.path.join(OUT_DIR, "phase1_power_vs_daily_mae.html") if SAVE_HTML else None

html_pdmetrics = (
    os.path.join(OUT_DIR, "phase1_power_vs_daily_metrics.html")
    if (SAVE_HTML and SHOW_PHASE1_POWER_VS_DAILY_METRICS_CONTEXT)
    else None
)

png_phase1 = os.path.join(PNG_DIR, "phase1_raw.png") if SAVE_PNG else None
png_phase2 = os.path.join(PNG_DIR, "phase2_mae.png") if SAVE_PNG else None
png_pred   = os.path.join(PNG_DIR, "phase1_power_vs_pred.png") if SAVE_PNG else None
png_pdmae  = os.path.join(PNG_DIR, "phase1_power_vs_daily_mae.png") if SAVE_PNG else None
png_pdmetrics = os.path.join(PNG_DIR, "phase1_power_vs_daily_metrics.png") if (SAVE_PNG and SHOW_PHASE1_POWER_VS_DAILY_METRICS_CONTEXT) else None

plot_series_with_drifts(
    df_aug[TARGET_COL],
    triggers_raw,
    f"Phase 1 – Drift detection on hourly average active power (Aug {YEAR}): "
    f"ADWIN, KSWIN, and Page-Hinkley",
    "Hourly average active power (kW)",
    fig_key="phase1_raw",
    save_html=html_phase1,
    save_png=png_phase1,
)

_show_mae24_curve = bool(SHOW_PHASE2_MAE24_HOURLY or SHOW_PHASE2_TRIGGERS_MAE24)

_phase2_triggers_list = []
if SHOW_PHASE2_TRIGGERS_MAE24:
    _phase2_triggers_list.append((triggers_mae24, "MAE_24(t) hourly", mae24_hourly_all))
if SHOW_PHASE2_TRIGGERS_MA24:
    _phase2_triggers_list.append((triggers_ma24, f"alert (MA<sub>24</sub>(t), w<sub>MA</sub> = {W_MA}-h)", ma24_all))

plot_phase2_mae24_ma24(
    mae24_hourly=mae24_hourly_all,
    ma24=ma24_all,
    tref_series_or_scalar=tref_step_hourly if not tref_step_hourly.empty else np.nan,
    triggers_list=_phase2_triggers_list,
    title=f"Phase 2 – MAE-based drift monitoring using 24-step forecasts "
          f"(48-h input → 24-h horizon) (Aug {YEAR}): ADWIN, KSWIN, and Page-Hinkley",
    fig_key="phase2_mae",
    show_mae24_hourly=_show_mae24_curve,
    save_html=html_phase2,
    save_png=png_phase2,
)

pred_origin_df = pred_origin_df.sort_index()
pred1_df = pred_origin_df.copy()
pred1_df.index = pred1_df.index + pd.Timedelta(hours=1)
pred1_df = pred1_df.rename(columns={"pred_tplus1_origin": "pred_1step_kW"}).sort_index()
pred1_df = pred1_df.loc[df_aug.index.min():df_aug.index.max()]

plot_power_vs_pred_1step(
    df_aug=df_aug,
    pred1=pred1_df,
    triggers_raw=triggers_raw,
    title=f"Phase 1 – Hourly average active power vs MLP 1-step forecast "
          f"(ŷ(t)=ŷ<sub>(t|t−1)</sub>; derived from 24-step forecasts) (Aug {YEAR})",
    fig_key="phase1_power_vs_pred",
    save_html=html_pred,
    save_png=png_pred,
)

tref_daily = None
if not tref_step_hourly.empty:
    tref_daily = tref_step_hourly.sort_index().resample("D").ffill().reindex(daily_mae_series.index)

plot_power_vs_daily_mae(
    df_aug=df_aug,
    daily_mae_series=daily_metrics_df["MAE24_day_kW"],
    tref_daily_or_scalar=tref_daily if tref_daily is not None else np.nan,
    triggers_raw=triggers_raw,
    title=f"Hourly average active power vs daily MAE<sub>24</sub>(t) with drift triggers "
          f"(48-h input → 24-h horizon) (Aug {YEAR})",
    fig_key="phase1_power_vs_daily_mae",
    save_html=html_pdmae,
    save_png=png_pdmae,
)

if SHOW_PHASE1_POWER_VS_DAILY_METRICS_CONTEXT:
    baseline_mae_context = float(consensus_df["T_ref_kW"].iloc[0]) if len(consensus_df) else np.nan
    plot_power_vs_daily_metrics_context(
        df_aug=df_aug,
        daily_metrics_df=daily_metrics_df,
        baseline_mae=baseline_mae_context,
        triggers_raw=triggers_raw,
        title=f"Hourly average active power vs daily MAE/MSE/RMSE (context/optional) "
              f"with Phase 1 triggers (48-h input → 24-h horizon) (Aug {YEAR})",
        fig_key="phase1_power_vs_daily_metrics",
        save_html=html_pdmetrics,
        save_png=png_pdmetrics,
    )
else:
    print("\n[INFO] Context/optional plot is disabled (SHOW_PHASE1_POWER_VS_DAILY_METRICS_CONTEXT=False).")


# ============================================================
# [11] Summary
# ============================================================

print("\nSummary:")
print(f"- Forecasting setup: INPUT_WINDOW_H={INPUT_WINDOW_H} h, OUTPUT_HORIZON_H={OUTPUT_HORIZON_H} h (multi-step)")
print(f"- Phase 1 triggers (raw power): {len(triggers_raw)}")
print(f"- Phase 2 triggers (MAE_24(t) hourly): {len(triggers_mae24)}")
print(f"- Phase 2 triggers (MA_24(t) with w_MA={W_MA}-h): {len(triggers_ma24)}")
print(f"- Phase-2 threshold mode: {PHASE2_TREF_MODE}")
print(f"- Baseline update policy: {BASELINE_UPDATE_POLICY}")
if len(consensus_df):
    print(f"- First-cycle T_ref: {float(consensus_df['T_ref_kW'].iloc[0]):.6f} kW")
print(f"- Complementary metrics computed: MSE_24(t), RMSE_24(t) (hourly + daily exports)")
print(f"- Cycles executed: {len(cycles)}")
print(f"- GLOBAL_TITLE_FONT_SIZE (all figures): {int(GLOBAL_TITLE_FONT_SIZE)}")
print(f"- SAVE_PNG: {('True' if SAVE_PNG else 'False')}")

if SAVE_HTML:
    print("\nSaved HTML figures:")
    if html_phase1: print(f" - {os.path.abspath(html_phase1)}")
    if html_phase2: print(f" - {os.path.abspath(html_phase2)}")
    if html_pred:   print(f" - {os.path.abspath(html_pred)}")
    if html_pdmae:  print(f" - {os.path.abspath(html_pdmae)}")
    if html_pdmetrics: print(f" - {os.path.abspath(html_pdmetrics)}")

if SAVE_PNG:
    print("\nSaved PNG figures:")
    print(f" - {os.path.abspath(PNG_DIR)}")

if SAVE_EXCEL:
    print("\nSaved Excel workbook:")
    print(f" - {os.path.abspath(excel_path)}")

print("\nSaved hourly dataset (Jul–Aug 2007) used in this script:")
print(f" - {os.path.abspath(HOURLY_JUL_AUG_CSV)}")
