# Supplementary material for: Two-phase drift monitoring and automatic retraining (TPDM-AR) for electric load forecasting
Source: MethodsX. 2026 May 20;16:103966. doi: 10.1016/j.mex.2026.103966 (PMC13226265; doi:10.1016/j.mex.2026.103966)
Supplement: Supplementary file 15 [file mmc15.csv]

date_time	active_power_kW
2024-01-01 00:00:00	2.87
2024-01-01 01:00:00	3.45
2024-01-01 02:00:00	3.23
2024-01-01 03:00:00	3.1
2024-01-01 04:00:00	2.66
2024-01-01 05:00:00	2.66
2024-01-01 06:00:00	3.59
2024-01-01 07:00:00	4.8
2024-01-01 08:00:00	4.4
2024-01-01 09:00:00	4.56
2024-01-01 10:00:00	3.53
2024-01-01 11:00:00	4.95
2024-01-01 12:00:00	5.66
2024-01-01 13:00:00	4.42
2024-01-01 14:00:00	4.36
2024-01-01 15:00:00	4.37
2024-01-01 16:00:00	4.61
2024-01-01 17:00:00	5.05
2024-01-01 18:00:00	3.65
2024-01-01 19:00:00	3.44
2024-01-01 20:00:00	3.92
2024-01-01 21:00:00	3.21
2024-01-01 22:00:00	2.79
2024-01-01 23:00:00	2.87
2024-01-02 00:00:00	2.96
2024-01-02 01:00:00	3.29
2024-01-02 02:00:00	2.7
2024-01-02 03:00:00	3.01
2024-01-02 04:00:00	3.09
2024-01-02 05:00:00	2.55
2024-01-02 06:00:00	4.41
2024-01-02 07:00:00	3.76
2024-01-02 08:00:00	3.6
2024-01-02 09:00:00	4.92
2024-01-02 10:00:00	4.95
2024-01-02 11:00:00	4.71
2024-01-02 12:00:00	4.61
2024-01-02 13:00:00	4.2
2024-01-02 14:00:00	5.37
2024-01-02 15:00:00	4.88
2024-01-02 16:00:00	4.24
2024-01-02 17:00:00	4.99
2024-01-02 18:00:00	3.05
2024-01-02 19:00:00	4.36
2024-01-02 20:00:00	3.39
2024-01-02 21:00:00	3.99
2024-01-02 22:00:00	2.81
2024-01-02 23:00:00	3.02
2024-01-03 00:00:00	3.05
2024-01-03 01:00:00	2.68
2024-01-03 02:00:00	3.47
2024-01-03 03:00:00	3.28
2024-01-03 04:00:00	3.44
2024-01-03 05:00:00	3.39
2024-01-03 06:00:00	4.4
2024-01-03 07:00:00	4.88
2024-01-03 08:00:00	3.63
2024-01-03 09:00:00	3.79
2024-01-03 10:00:00	3.57
2024-01-03 11:00:00	3.99
2024-01-03 12:00:00	4.78
2024-01-03 13:00:00	4.54
2024-01-03 14:00:00	5.66
2024-01-03 15:00:00	4.71
2024-01-03 16:00:00	4.56
2024-01-03 17:00:00	5.09
2024-01-03 18:00:00	3.21
2024-01-03 19:00:00	4.2
2024-01-03 20:00:00	3.11
2024-01-03 21:00:00	4.48
2024-01-03 22:00:00	3.27
2024-01-03 23:00:00	2.7
2024-01-04 00:00:00	2.51
2024-01-04 01:00:00	3.32
2024-01-04 02:00:00	3.21
2024-01-04 03:00:00	3.23
2024-01-04 04:00:00	3.27
2024-01-04 05:00:00	2.57
2024-01-04 06:00:00	4.04
2024-01-04 07:00:00	3.67
2024-01-04 08:00:00	4.79
2024-01-04 09:00:00	4.43
2024-01-04 10:00:00	4.0
2024-01-04 11:00:00	3.6
2024-01-04 12:00:00	4.62
2024-01-04 13:00:00	4.65
2024-01-04 14:00:00	5.46
2024-01-04 15:00:00	5.28
2024-01-04 16:00:00	5.77
2024-01-04 17:00:00	4.94
2024-01-04 18:00:00	3.18
2024-01-04 19:00:00	4.07
2024-01-04 20:00:00	4.14
2024-01-04 21:00:00	3.84
2024-01-04 22:00:00	3.27
2024-01-04 23:00:00	2.99
2024-01-05 00:00:00	3.02
2024-01-05 01:00:00	2.93
2024-01-05 02:00:00	2.53
2024-01-05 03:00:00	2.61
2024-01-05 04:00:00	2.53
2024-01-05 05:00:00	3.14
2024-01-05 06:00:00	3.97
2024-01-05 07:00:00	4.26
2024-01-05 08:00:00	4.86
2024-01-05 09:00:00	3.87
2024-01-05 10:00:00	4.12
2024-01-05 11:00:00	4.63
2024-01-05 12:00:00	4.46
2024-01-05 13:00:00	4.15
2024-01-05 14:00:00	4.58
2024-01-05 15:00:00	4.32
2024-01-05 16:00:00	5.86
2024-01-05 17:00:00	5.62
2024-01-05 18:00:00	3.95
2024-01-05 19:00:00	4.31
2024-01-05 20:00:00	4.21
2024-01-05 21:00:00	3.28
2024-01-05 22:00:00	3.39
2024-01-05 23:00:00	3.04
2024-01-06 00:00:00	3.31
2024-01-06 01:00:00	3.4
2024-01-06 02:00:00	2.82
2024-01-06 03:00:00	2.61
2024-01-06 04:00:00	2.73
2024-01-06 05:00:00	2.93
2024-01-06 06:00:00	4.73
2024-01-06 07:00:00	4.79
2024-01-06 08:00:00	3.51
2024-01-06 09:00:00	4.27
2024-01-06 10:00:00	4.13
2024-01-06 11:00:00	3.83
2024-01-06 12:00:00	4.24
2024-01-06 13:00:00	4.68
2024-01-06 14:00:00	5.89
2024-01-06 15:00:00	4.65
2024-01-06 16:00:00	5.04
2024-01-06 17:00:00	5.41
2024-01-06 18:00:00	3.55
2024-01-06 19:00:00	4.46
2024-01-06 20:00:00	4.44
2024-01-06 21:00:00	3.38
2024-01-06 22:00:00	3.0
2024-01-06 23:00:00	2.8
2024-01-07 00:00:00	2.78
2024-01-07 01:00:00	2.54
2024-01-07 02:00:00	3.11
2024-01-07 03:00:00	3.0
2024-01-07 04:00:00	2.55
2024-01-07 05:00:00	2.78
2024-01-07 06:00:00	4.86
2024-01-07 07:00:00	3.86
2024-01-07 08:00:00	3.72
2024-01-07 09:00:00	4.23
2024-01-07 10:00:00	4.98
2024-01-07 11:00:00	3.86
2024-01-07 12:00:00	5.34
2024-01-07 13:00:00	5.52
2024-01-07 14:00:00	4.48
2024-01-07 15:00:00	5.46
2024-01-07 16:00:00	4.74
2024-01-07 17:00:00	5.26
2024-01-07 18:00:00	3.95
2024-01-07 19:00:00	3.8
2024-01-07 20:00:00	3.14
2024-01-07 21:00:00	4.25
2024-01-07 22:00:00	2.82
2024-01-07 23:00:00	2.69
2024-01-08 00:00:00	2.54
2024-01-08 01:00:00	3.09
2024-01-08 02:00:00	3.18
2024-01-08 03:00:00	2.52
2024-01-08 04:00:00	3.01
2024-01-08 05:00:00	2.73
2024-01-08 06:00:00	4.47
2024-01-08 07:00:00	3.76
2024-01-08 08:00:00	4.54
2024-01-08 09:00:00	4.08
2024-01-08 10:00:00	4.91
2024-01-08 11:00:00	3.71
2024-01-08 12:00:00	4.68
2024-01-08 13:00:00	4.23
2024-01-08 14:00:00	5.85
2024-01-08 15:00:00	5.75
2024-01-08 16:00:00	4.52
2024-01-08 17:00:00	5.32
2024-01-08 18:00:00	4.23
2024-01-08 19:00:00	3.83
2024-01-08 20:00:00	3.79
2024-01-08 21:00:00	3.36
2024-01-08 22:00:00	2.59
2024-01-08 23:00:00	3.4
2024-01-09 00:00:00	3.4
2024-01-09 01:00:00	3.13
2024-01-09 02:00:00	2.84
2024-01-09 03:00:00	2.85
2024-01-09 04:00:00	3.23
2024-01-09 05:00:00	3.4
2024-01-09 06:00:00	4.83
2024-01-09 07:00:00	4.67
2024-01-09 08:00:00	4.46
2024-01-09 09:00:00	3.63
2024-01-09 10:00:00	3.74
2024-01-09 11:00:00	4.85
2024-01-09 12:00:00	5.21
2024-01-09 13:00:00	4.02
2024-01-09 14:00:00	4.2
2024-01-09 15:00:00	5.33
2024-01-09 16:00:00	4.01
2024-01-09 17:00:00	4.32
2024-01-09 18:00:00	3.82
2024-01-09 19:00:00	4.04
2024-01-09 20:00:00	3.98
2024-01-09 21:00:00	3.34
2024-01-09 22:00:00	3.21
2024-01-09 23:00:00	2.74
2024-01-10 00:00:00	2.83
2024-01-10 01:00:00	3.25
2024-01-10 02:00:00	3.15
2024-01-10 03:00:00	3.35
2024-01-10 04:00:00	3.16
2024-01-10 05:00:00	3.07
2024-01-10 06:00:00	3.64
2024-01-10 07:00:00	4.05
2024-01-10 08:00:00	3.9
2024-01-10 09:00:00	3.87
2024-01-10 10:00:00	4.96
2024-01-10 11:00:00	4.09
2024-01-10 12:00:00	5.78
2024-01-10 13:00:00	5.26
2024-01-10 14:00:00	5.59
2024-01-10 15:00:00	5.01
2024-01-10 16:00:00	5.15
2024-01-10 17:00:00	4.99
2024-01-10 18:00:00	3.29
2024-01-10 19:00:00	4.08
2024-01-10 20:00:00	3.42
2024-01-10 21:00:00	3.04
2024-01-10 22:00:00	3.15
2024-01-10 23:00:00	2.68
2024-01-11 00:00:00	3.44
2024-01-11 01:00:00	3.45
2024-01-11 02:00:00	3.41
2024-01-11 03:00:00	2.87
2024-01-11 04:00:00	2.52
2024-01-11 05:00:00	3.43
2024-01-11 06:00:00	4.14
2024-01-11 07:00:00	4.95
2024-01-11 08:00:00	4.95
2024-01-11 09:00:00	4.78
2024-01-11 10:00:00	3.94
2024-01-11 11:00:00	4.08
2024-01-11 12:00:00	5.7
2024-01-11 13:00:00	4.63
2024-01-11 14:00:00	4.34
2024-01-11 15:00:00	5.11
2024-01-11 16:00:00	5.87
2024-01-11 17:00:00	5.39
2024-01-11 18:00:00	3.86
2024-01-11 19:00:00	3.15
2024-01-11 20:00:00	3.92
2024-01-11 21:00:00	4.49
2024-01-11 22:00:00	2.64
2024-01-11 23:00:00	3.02
2024-01-12 00:00:00	3.38
2024-01-12 01:00:00	3.24
2024-01-12 02:00:00	3.2
2024-01-12 03:00:00	3.2
2024-01-12 04:00:00	2.86
2024-01-12 05:00:00	2.79
2024-01-12 06:00:00	4.71
2024-01-12 07:00:00	4.72
2024-01-12 08:00:00	4.8
2024-01-12 09:00:00	4.87
2024-01-12 10:00:00	4.27
2024-01-12 11:00:00	4.25
2024-01-12 12:00:00	5.6
2024-01-12 13:00:00	5.3
2024-01-12 14:00:00	5.4
2024-01-12 15:00:00	5.59
2024-01-12 16:00:00	5.78
2024-01-12 17:00:00	4.68
2024-01-12 18:00:00	3.56
2024-01-12 19:00:00	3.14
2024-01-12 20:00:00	3.87
2024-01-12 21:00:00	3.05
2024-01-12 22:00:00	2.97
2024-01-12 23:00:00	3.04
2024-01-13 00:00:00	2.79
2024-01-13 01:00:00	3.09
2024-01-13 02:00:00	2.53
2024-01-13 03:00:00	2.54
2024-01-13 04:00:00	3.32
2024-01-13 05:00:00	2.86
2024-01-13 06:00:00	3.69
2024-01-13 07:00:00	4.28
2024-01-13 08:00:00	4.65
2024-01-13 09:00:00	3.82
2024-01-13 10:00:00	4.43
2024-01-13 11:00:00	3.63
2024-01-13 12:00:00	4.1
2024-01-13 13:00:00	5.06
2024-01-13 14:00:00	5.08
2024-01-13 15:00:00	5.27
2024-01-13 16:00:00	5.45
2024-01-13 17:00:00	5.95
2024-01-13 18:00:00	3.77
2024-01-13 19:00:00	3.48
2024-01-13 20:00:00	4.19
2024-01-13 21:00:00	3.41
2024-01-13 22:00:00	2.94
2024-01-13 23:00:00	2.58
2024-01-14 00:00:00	2.53
2024-01-14 01:00:00	3.46
2024-01-14 02:00:00	3.34
2024-01-14 03:00:00	3.2
2024-01-14 04:00:00	2.91
2024-01-14 05:00:00	2.67
2024-01-14 06:00:00	3.73
2024-01-14 07:00:00	3.88
2024-01-14 08:00:00	4.32
2024-01-14 09:00:00	4.57
2024-01-14 10:00:00	4.49
2024-01-14 11:00:00	3.92
2024-01-14 12:00:00	5.91
2024-01-14 13:00:00	5.48
2024-01-14 14:00:00	5.11
2024-01-14 15:00:00	5.22
2024-01-14 16:00:00	4.84
2024-01-14 17:00:00	4.5
2024-01-14 18:00:00	3.53
2024-01-14 19:00:00	4.14
2024-01-14 20:00:00	3.02
2024-01-14 21:00:00	3.17
2024-01-14 22:00:00	2.55
2024-01-14 23:00:00	2.54
2024-01-15 00:00:00	3.36
2024-01-15 01:00:00	3.2
2024-01-15 02:00:00	2.97
2024-01-15 03:00:00	2.6
2024-01-15 04:00:00	2.99
2024-01-15 05:00:00	2.97
2024-01-15 06:00:00	3.76
2024-01-15 07:00:00	4.15
2024-01-15 08:00:00	4.1
2024-01-15 09:00:00	4.42
2024-01-15 10:00:00	4.45
2024-01-15 11:00:00	3.57
2024-01-15 12:00:00	4.75
2024-01-15 13:00:00	5.25
2024-01-15 14:00:00	5.01
2024-01-15 15:00:00	5.71
2024-01-15 16:00:00	5.32
2024-01-15 17:00:00	4.33
2024-01-15 18:00:00	3.11
2024-01-15 19:00:00	3.96
2024-01-15 20:00:00	3.04
2024-01-15 21:00:00	3.88
2024-01-15 22:00:00	3.44
2024-01-15 23:00:00	3.08
2024-01-16 00:00:00	2.89
2024-01-16 01:00:00	3.14
2024-01-16 02:00:00	2.96
2024-01-16 03:00:00	3.05
2024-01-16 04:00:00	3.44
2024-01-16 05:00:00	2.89
2024-01-16 06:00:00	4.94
2024-01-16 07:00:00	4.86
2024-01-16 08:00:00	3.79
2024-01-16 09:00:00	3.6
2024-01-16 10:00:00	3.65
2024-01-16 11:00:00	3.53
2024-01-16 12:00:00	4.19
2024-01-16 13:00:00	5.37
2024-01-16 14:00:00	4.14
2024-01-16 15:00:00	4.64
2024-01-16 16:00:00	5.69
2024-01-16 17:00:00	4.05
2024-01-16 18:00:00	4.22
2024-01-16 19:00:00	3.42
2024-01-16 20:00:00	3.18
2024-01-16 21:00:00	4.05
2024-01-16 22:00:00	3.13
2024-01-16 23:00:00	3.38
2024-01-17 00:00:00	3.24
2024-01-17 01:00:00	3.3
2024-01-17 02:00:00	2.78
2024-01-17 03:00:00	2.68
2024-01-17 04:00:00	3.25
2024-01-17 05:00:00	3.31
2024-01-17 06:00:00	4.99
2024-01-17 07:00:00	4.12
2024-01-17 08:00:00	4.06
2024-01-17 09:00:00	4.66
2024-01-17 10:00:00	4.01
2024-01-17 11:00:00	4.9
2024-01-17 12:00:00	5.72
2024-01-17 13:00:00	4.86
2024-01-17 14:00:00	5.5
2024-01-17 15:00:00	5.51
2024-01-17 16:00:00	4.21
2024-01-17 17:00:00	5.81
2024-01-17 18:00:00	3.76
2024-01-17 19:00:00	4.24
2024-01-17 20:00:00	3.48
2024-01-17 21:00:00	4.34
2024-01-17 22:00:00	2.89
2024-01-17 23:00:00	2.51
2024-01-18 00:00:00	3.41
2024-01-18 01:00:00	2.59
2024-01-18 02:00:00	2.82
2024-01-18 03:00:00	3.45
2024-01-18 04:00:00	3.45
2024-01-18 05:00:00	3.07
2024-01-18 06:00:00	4.45
2024-01-18 07:00:00	4.17
2024-01-18 08:00:00	3.94
2024-01-18 09:00:00	3.99
2024-01-18 10:00:00	4.51
2024-01-18 11:00:00	4.63
2024-01-18 12:00:00	5.58
2024-01-18 13:00:00	5.58
2024-01-18 14:00:00	4.18
2024-01-18 15:00:00	4.99
2024-01-18 16:00:00	4.12
2024-01-18 17:00:00	5.1
2024-01-18 18:00:00	3.66
2024-01-18 19:00:00	4.33
2024-01-18 20:00:00	3.53
2024-01-18 21:00:00	3.18
2024-01-18 22:00:00	2.64
2024-01-18 23:00:00	3.26
2024-01-19 00:00:00	3.12
2024-01-19 01:00:00	2.6
2024-01-19 02:00:00	2.58
2024-01-19 03:00:00	3.2
2024-01-19 04:00:00	2.57
2024-01-19 05:00:00	3.32
2024-01-19 06:00:00	4.56
2024-01-19 07:00:00	3.62
2024-01-19 08:00:00	3.63
2024-01-19 09:00:00	4.98
2024-01-19 10:00:00	4.06
2024-01-19 11:00:00	4.06
2024-01-19 12:00:00	5.63
2024-01-19 13:00:00	5.89
2024-01-19 14:00:00	5.97
2024-01-19 15:00:00	5.51
2024-01-19 16:00:00	4.75
2024-01-19 17:00:00	4.17
2024-01-19 18:00:00	4.17
2024-01-19 19:00:00	3.84
2024-01-19 20:00:00	3.64
2024-01-19 21:00:00	4.36
2024-01-19 22:00:00	2.61
2024-01-19 23:00:00	2.99
2024-01-20 00:00:00	2.51
2024-01-20 01:00:00	2.97
2024-01-20 02:00:00	2.56
2024-01-20 03:00:00	2.62
2024-01-20 04:00:00	2.62
2024-01-20 05:00:00	3.15
2024-01-20 06:00:00	4.62
2024-01-20 07:00:00	4.38
2024-01-20 08:00:00	4.94
2024-01-20 09:00:00	4.06
2024-01-20 10:00:00	3.93
2024-01-20 11:00:00	4.8
2024-01-20 12:00:00	4.45
2024-01-20 13:00:00	5.93
2024-01-20 14:00:00	4.02
2024-01-20 15:00:00	5.94
2024-01-20 16:00:00	4.09
2024-01-20 17:00:00	5.78
2024-01-20 18:00:00	3.79
2024-01-20 19:00:00	4.49
2024-01-20 20:00:00	3.11
2024-01-20 21:00:00	3.83
2024-01-20 22:00:00	3.47
2024-01-20 23:00:00	3.02
2024-01-21 00:00:00	3.13
2024-01-21 01:00:00	3.2
2024-01-21 02:00:00	2.95
2024-01-21 03:00:00	3.13
2024-01-21 04:00:00	3.08
2024-01-21 05:00:00	3.4
2024-01-21 06:00:00	3.57
2024-01-21 07:00:00	3.92
2024-01-21 08:00:00	4.93
2024-01-21 09:00:00	4.84
2024-01-21 10:00:00	4.18
2024-01-21 11:00:00	4.43
2024-01-21 12:00:00	4.55
2024-01-21 13:00:00	4.38
2024-01-21 14:00:00	4.93
2024-01-21 15:00:00	4.71
2024-01-21 16:00:00	5.17
2024-01-21 17:00:00	4.16
2024-01-21 18:00:00	4.46
2024-01-21 19:00:00	4.48
2024-01-21 20:00:00	4.05
2024-01-21 21:00:00	3.8
2024-01-21 22:00:00	2.81
2024-01-21 23:00:00	3.31
2024-01-22 00:00:00	3.18
2024-01-22 01:00:00	2.66
2024-01-22 02:00:00	3.41
2024-01-22 03:00:00	3.32
2024-01-22 04:00:00	3.45
2024-01-22 05:00:00	3.23
2024-01-22 06:00:00	4.42
2024-01-22 07:00:00	4.13
2024-01-22 08:00:00	4.9
2024-01-22 09:00:00	4.8
2024-01-22 10:00:00	3.57
2024-01-22 11:00:00	3.54
2024-01-22 12:00:00	4.75
2024-01-22 13:00:00	5.62
2024-01-22 14:00:00	5.97
2024-01-22 15:00:00	4.3
2024-01-22 16:00:00	5.19
2024-01-22 17:00:00	4.76
2024-01-22 18:00:00	4.45
2024-01-22 19:00:00	4.26
2024-01-22 20:00:00	4.26
2024-01-22 21:00:00	3.7
2024-01-22 22:00:00	2.91
2024-01-22 23:00:00	2.77
2024-01-23 00:00:00	2.56
2024-01-23 01:00:00	3.36
2024-01-23 02:00:00	3.31
2024-01-23 03:00:00	3.5
2024-01-23 04:00:00	3.5
2024-01-23 05:00:00	3.06
2024-01-23 06:00:00	4.65
2024-01-23 07:00:00	4.92
2024-01-23 08:00:00	4.77
2024-01-23 09:00:00	3.87
2024-01-23 10:00:00	4.18
2024-01-23 11:00:00	3.69
2024-01-23 12:00:00	5.91
2024-01-23 13:00:00	5.21
2024-01-23 14:00:00	4.46
2024-01-23 15:00:00	5.34
2024-01-23 16:00:00	5.24
2024-01-23 17:00:00	4.72
2024-01-23 18:00:00	3.17
2024-01-23 19:00:00	4.01
2024-01-23 20:00:00	3.78
2024-01-23 21:00:00	4.16
2024-01-23 22:00:00	3.02
2024-01-23 23:00:00	3.35
2024-01-24 00:00:00	3.05
2024-01-24 01:00:00	3.06
2024-01-24 02:00:00	3.38
2024-01-24 03:00:00	2.9
2024-01-24 04:00:00	2.63
2024-01-24 05:00:00	2.53
2024-01-24 06:00:00	4.63
2024-01-24 07:00:00	4.43
2024-01-24 08:00:00	4.56
2024-01-24 09:00:00	3.82
2024-01-24 10:00:00	3.7
2024-01-24 11:00:00	3.52
2024-01-24 12:00:00	4.7
2024-01-24 13:00:00	5.18
2024-01-24 14:00:00	4.78
2024-01-24 15:00:00	4.87
2024-01-24 16:00:00	5.81
2024-01-24 17:00:00	4.7
2024-01-24 18:00:00	3.77
2024-01-24 19:00:00	4.18
2024-01-24 20:00:00	3.59
2024-01-24 21:00:00	3.93
2024-01-24 22:00:00	3.36
2024-01-24 23:00:00	3.45
2024-01-25 00:00:00	2.65
2024-01-25 01:00:00	3.43
2024-01-25 02:00:00	2.99
2024-01-25 03:00:00	2.76
2024-01-25 04:00:00	2.96
2024-01-25 05:00:00	3.48
2024-01-25 06:00:00	4.24
2024-01-25 07:00:00	3.99
2024-01-25 08:00:00	4.45
2024-01-25 09:00:00	3.86
2024-01-25 10:00:00	3.61
2024-01-25 11:00:00	3.69
2024-01-25 12:00:00	4.26
2024-01-25 13:00:00	4.3
2024-01-25 14:00:00	4.28
2024-01-25 15:00:00	5.28
2024-01-25 16:00:00	4.36
2024-01-25 17:00:00	4.69
2024-01-25 18:00:00	4.35
2024-01-25 19:00:00	3.71
2024-01-25 20:00:00	4.0
2024-01-25 21:00:00	3.26
2024-01-25 22:00:00	2.69
2024-01-25 23:00:00	2.54
2024-01-26 00:00:00	2.67
2024-01-26 01:00:00	2.78
2024-01-26 02:00:00	2.68
2024-01-26 03:00:00	2.59
2024-01-26 04:00:00	2.62
2024-01-26 05:00:00	2.96
2024-01-26 06:00:00	3.81
2024-01-26 07:00:00	4.05
2024-01-26 08:00:00	4.26
2024-01-26 09:00:00	4.54
2024-01-26 10:00:00	3.56
2024-01-26 11:00:00	4.7
2024-01-26 12:00:00	5.26
2024-01-26 13:00:00	4.16
2024-01-26 14:00:00	5.75
2024-01-26 15:00:00	5.84
2024-01-26 16:00:00	4.12
2024-01-26 17:00:00	4.55
2024-01-26 18:00:00	4.21
2024-01-26 19:00:00	4.12
2024-01-26 20:00:00	3.28
2024-01-26 21:00:00	3.31
2024-01-26 22:00:00	2.87
2024-01-26 23:00:00	2.98
2024-01-27 00:00:00	3.12
2024-01-27 01:00:00	2.87
2024-01-27 02:00:00	2.96
2024-01-27 03:00:00	3.25
2024-01-27 04:00:00	2.54
2024-01-27 05:00:00	2.75
2024-01-27 06:00:00	4.57
2024-01-27 07:00:00	4.84
2024-01-27 08:00:00	4.27
2024-01-27 09:00:00	4.3
2024-01-27 10:00:00	3.66
2024-01-27 11:00:00	4.17
2024-01-27 12:00:00	5.07
2024-01-27 13:00:00	4.48
2024-01-27 14:00:00	4.54
2024-01-27 15:00:00	4.75
2024-01-27 16:00:00	4.04
2024-01-27 17:00:00	4.64
2024-01-27 18:00:00	3.32
2024-01-27 19:00:00	3.49
2024-01-27 20:00:00	3.18
2024-01-27 21:00:00	4.34
2024-01-27 22:00:00	3.09
2024-01-27 23:00:00	3.18
2024-01-28 00:00:00	3.29
2024-01-28 01:00:00	3.0
2024-01-28 02:00:00	2.59
2024-01-28 03:00:00	3.04
2024-01-28 04:00:00	3.09
2024-01-28 05:00:00	3.25
2024-01-28 06:00:00	4.15
2024-01-28 07:00:00	3.69
2024-01-28 08:00:00	3.93
2024-01-28 09:00:00	4.04
2024-01-28 10:00:00	4.47
2024-01-28 11:00:00	4.36
2024-01-28 12:00:00	4.71
2024-01-28 13:00:00	5.97
2024-01-28 14:00:00	5.21
2024-01-28 15:00:00	4.47
2024-01-28 16:00:00	4.2
2024-01-28 17:00:00	4.31
2024-01-28 18:00:00	3.37
2024-01-28 19:00:00	3.24
2024-01-28 20:00:00	3.28
2024-01-28 21:00:00	3.43
2024-01-28 22:00:00	2.67
2024-01-28 23:00:00	3.4
2024-01-29 00:00:00	2.58
2024-01-29 01:00:00	3.02
2024-01-29 02:00:00	2.91
2024-01-29 03:00:00	3.48
2024-01-29 04:00:00	2.61
2024-01-29 05:00:00	2.9
2024-01-29 06:00:00	4.95
2024-01-29 07:00:00	4.8
2024-01-29 08:00:00	4.73
2024-01-29 09:00:00	3.89
2024-01-29 10:00:00	3.76
2024-01-29 11:00:00	4.5
2024-01-29 12:00:00	5.86
2024-01-29 13:00:00	5.11
2024-01-29 14:00:00	5.14
2024-01-29 15:00:00	4.56
2024-01-29 16:00:00	5.54
2024-01-29 17:00:00	4.37
2024-01-29 18:00:00	3.49
2024-01-29 19:00:00	3.64
2024-01-29 20:00:00	3.76
2024-01-29 21:00:00	3.36
2024-01-29 22:00:00	2.61
2024-01-29 23:00:00	3.11
2024-01-30 00:00:00	2.79
2024-01-30 01:00:00	3.08
2024-01-30 02:00:00	2.65
2024-01-30 03:00:00	2.98
2024-01-30 04:00:00	3.03
2024-01-30 05:00:00	2.55
2024-01-30 06:00:00	4.0
2024-01-30 07:00:00	3.7
2024-01-30 08:00:00	3.6
2024-01-30 09:00:00	4.98
2024-01-30 10:00:00	3.98
2024-01-30 11:00:00	4.71
2024-01-30 12:00:00	4.51
2024-01-30 13:00:00	5.36
2024-01-30 14:00:00	5.52
2024-01-30 15:00:00	5.19
2024-01-30 16:00:00	4.94
2024-01-30 17:00:00	4.82
2024-01-30 18:00:00	3.52
2024-01-30 19:00:00	4.39
2024-01-30 20:00:00	4.25
2024-01-30 21:00:00	4.45
2024-01-30 22:00:00	2.62
2024-01-30 23:00:00	3.23
2024-01-31 00:00:00	3.44
2024-01-31 01:00:00	2.68
2024-01-31 02:00:00	2.57
2024-01-31 03:00:00	3.24
2024-01-31 04:00:00	3.07
2024-01-31 05:00:00	3.34
2024-01-31 06:00:00	3.71
2024-01-31 07:00:00	4.69
2024-01-31 08:00:00	3.8
2024-01-31 09:00:00	3.75
2024-01-31 10:00:00	3.75
2024-01-31 11:00:00	4.72
2024-01-31 12:00:00	5.33
2024-01-31 13:00:00	5.05
2024-01-31 14:00:00	4.72
2024-01-31 15:00:00	5.75
2024-01-31 16:00:00	4.78
2024-01-31 17:00:00	5.63
2024-01-31 18:00:00	3.66
2024-01-31 19:00:00	3.57
2024-01-31 20:00:00	3.69
2024-01-31 21:00:00	3.45
2024-01-31 22:00:00	3.25
2024-01-31 23:00:00	3.0
2024-02-01 00:00:00	2.73
2024-02-01 01:00:00	3.4
2024-02-01 02:00:00	2.88
2024-02-01 03:00:00	3.04
2024-02-01 04:00:00	3.41
2024-02-01 05:00:00	3.12
2024-02-01 06:00:00	3.68
2024-02-01 07:00:00	4.91
2024-02-01 08:00:00	4.44
2024-02-01 09:00:00	4.0
2024-02-01 10:00:00	3.71
2024-02-01 11:00:00	4.69
2024-02-01 12:00:00	5.24
2024-02-01 13:00:00	5.07
2024-02-01 14:00:00	5.79
2024-02-01 15:00:00	5.58
2024-02-01 16:00:00	4.3
2024-02-01 17:00:00	4.62
2024-02-01 18:00:00	3.37
2024-02-01 19:00:00	4.12
2024-02-01 20:00:00	3.05
2024-02-01 21:00:00	3.85
2024-02-01 22:00:00	3.26
2024-02-01 23:00:00	3.38
2024-02-02 00:00:00	2.84
2024-02-02 01:00:00	3.32
2024-02-02 02:00:00	2.61
2024-02-02 03:00:00	3.35
2024-02-02 04:00:00	2.63
2024-02-02 05:00:00	2.9
2024-02-02 06:00:00	4.7
2024-02-02 07:00:00	3.72
2024-02-02 08:00:00	3.84
2024-02-02 09:00:00	4.58
2024-02-02 10:00:00	4.58
2024-02-02 11:00:00	4.46
2024-02-02 12:00:00	5.39
2024-02-02 13:00:00	5.09
2024-02-02 14:00:00	4.5
2024-02-02 15:00:00	4.69
2024-02-02 16:00:00	4.36
2024-02-02 17:00:00	5.82
2024-02-02 18:00:00	3.88
2024-02-02 19:00:00	3.6
2024-02-02 20:00:00	3.69
2024-02-02 21:00:00	4.42
2024-02-02 22:00:00	2.65
2024-02-02 23:00:00	3.09
2024-02-03 00:00:00	3.01
2024-02-03 01:00:00	3.11
2024-02-03 02:00:00	2.52
2024-02-03 03:00:00	3.37
2024-02-03 04:00:00	3.43
2024-02-03 05:00:00	3.07
2024-02-03 06:00:00	4.54
2024-02-03 07:00:00	4.88
2024-02-03 08:00:00	4.56
2024-02-03 09:00:00	3.73
2024-02-03 10:00:00	4.36
2024-02-03 11:00:00	4.41
2024-02-03 12:00:00	4.85
2024-02-03 13:00:00	5.47
2024-02-03 14:00:00	5.87
2024-02-03 15:00:00	5.85
2024-02-03 16:00:00	4.9
2024-02-03 17:00:00	4.23
2024-02-03 18:00:00	4.48
2024-02-03 19:00:00	4.26
2024-02-03 20:00:00	3.19
2024-02-03 21:00:00	4.38
2024-02-03 22:00:00	3.37
2024-02-03 23:00:00	3.02
2024-02-04 00:00:00	3.09
2024-02-04 01:00:00	2.9
2024-02-04 02:00:00	2.55
2024-02-04 03:00:00	2.84
2024-02-04 04:00:00	3.3
2024-02-04 05:00:00	2.5
2024-02-04 06:00:00	4.0
2024-02-04 07:00:00	4.1
2024-02-04 08:00:00	4.31
2024-02-04 09:00:00	4.88
2024-02-04 10:00:00	4.02
2024-02-04 11:00:00	4.02
2024-02-04 12:00:00	5.48
2024-02-04 13:00:00	4.9
2024-02-04 14:00:00	4.45
2024-02-04 15:00:00	4.9
2024-02-04 16:00:00	4.28
2024-02-04 17:00:00	4.35
2024-02-04 18:00:00	3.75
2024-02-04 19:00:00	3.63
2024-02-04 20:00:00	4.37
2024-02-04 21:00:00	3.54
2024-02-04 22:00:00	3.08
2024-02-04 23:00:00	3.13
2024-02-05 00:00:00	2.51
2024-02-05 01:00:00	3.16
2024-02-05 02:00:00	2.68
2024-02-05 03:00:00	3.46
2024-02-05 04:00:00	2.65
2024-02-05 05:00:00	2.91
2024-02-05 06:00:00	3.63
2024-02-05 07:00:00	5.0
2024-02-05 08:00:00	4.25
2024-02-05 09:00:00	4.39
2024-02-05 10:00:00	3.6
2024-02-05 11:00:00	4.62
2024-02-05 12:00:00	4.42
2024-02-05 13:00:00	5.8
2024-02-05 14:00:00	4.41
2024-02-05 15:00:00	4.38
2024-02-05 16:00:00	4.07
2024-02-05 17:00:00	4.94
2024-02-05 18:00:00	3.85
2024-02-05 19:00:00	3.1
2024-02-05 20:00:00	4.16
2024-02-05 21:00:00	3.68
2024-02-05 22:00:00	3.02
2024-02-05 23:00:00	2.94
2024-02-06 00:00:00	2.9
2024-02-06 01:00:00	3.06
2024-02-06 02:00:00	2.66
2024-02-06 03:00:00	2.68
2024-02-06 04:00:00	3.36
2024-02-06 05:00:00	3.45
2024-02-06 06:00:00	4.06
2024-02-06 07:00:00	3.91
2024-02-06 08:00:00	4.47
2024-02-06 09:00:00	4.11
2024-02-06 10:00:00	3.54
2024-02-06 11:00:00	3.73
2024-02-06 12:00:00	5.43
2024-02-06 13:00:00	5.32
2024-02-06 14:00:00	4.05
2024-02-06 15:00:00	4.44
2024-02-06 16:00:00	4.46
2024-02-06 17:00:00	5.34
2024-02-06 18:00:00	3.03
2024-02-06 19:00:00	3.16
2024-02-06 20:00:00	4.2
2024-02-06 21:00:00	3.27
2024-02-06 22:00:00	3.15
2024-02-06 23:00:00	2.74
2024-02-07 00:00:00	2.6
2024-02-07 01:00:00	2.74
2024-02-07 02:00:00	3.22
2024-02-07 03:00:00	3.36
2024-02-07 04:00:00	3.33
2024-02-07 05:00:00	2.9
2024-02-07 06:00:00	4.5
2024-02-07 07:00:00	3.81
2024-02-07 08:00:00	3.94
2024-02-07 09:00:00	4.84
2024-02-07 10:00:00	3.52
2024-02-07 11:00:00	3.63
2024-02-07 12:00:00	4.42
2024-02-07 13:00:00	4.05
2024-02-07 14:00:00	4.36
2024-02-07 15:00:00	5.17
2024-02-07 16:00:00	4.84
2024-02-07 17:00:00	5.79
2024-02-07 18:00:00	4.23
2024-02-07 19:00:00	3.51
2024-02-07 20:00:00	3.39
2024-02-07 21:00:00	3.57
2024-02-07 22:00:00	3.09
2024-02-07 23:00:00	2.77
2024-02-08 00:00:00	3.12
2024-02-08 01:00:00	2.91
2024-02-08 02:00:00	3.05
2024-02-08 03:00:00	2.94
2024-02-08 04:00:00	2.79
2024-02-08 05:00:00	3.45
2024-02-08 06:00:00	4.65
2024-02-08 07:00:00	3.71
2024-02-08 08:00:00	4.8
2024-02-08 09:00:00	4.23
2024-02-08 10:00:00	4.84
2024-02-08 11:00:00	4.7
2024-02-08 12:00:00	4.85
2024-02-08 13:00:00	4.04
2024-02-08 14:00:00	4.54
2024-02-08 15:00:00	5.08
2024-02-08 16:00:00	5.27
2024-02-08 17:00:00	4.52
2024-02-08 18:00:00	3.21
2024-02-08 19:00:00	4.25
2024-02-08 20:00:00	4.48
2024-02-08 21:00:00	3.79
2024-02-08 22:00:00	2.67
2024-02-08 23:00:00	2.77
2024-02-09 00:00:00	2.52
2024-02-09 01:00:00	3.41
2024-02-09 02:00:00	2.62
2024-02-09 03:00:00	3.08
2024-02-09 04:00:00	2.77
2024-02-09 05:00:00	3.05
2024-02-09 06:00:00	4.48
2024-02-09 07:00:00	4.74
2024-02-09 08:00:00	3.81
2024-02-09 09:00:00	3.52
2024-02-09 10:00:00	3.71
2024-02-09 11:00:00	4.85
2024-02-09 12:00:00	5.75
2024-02-09 13:00:00	5.19
2024-02-09 14:00:00	5.2
2024-02-09 15:00:00	5.33
2024-02-09 16:00:00	4.35
2024-02-09 17:00:00	5.83
2024-02-09 18:00:00	3.63
2024-02-09 19:00:00	3.57
2024-02-09 20:00:00	3.78
2024-02-09 21:00:00	3.07
2024-02-09 22:00:00	2.67
2024-02-09 23:00:00	3.24
2024-02-10 00:00:00	2.58
2024-02-10 01:00:00	3.1
2024-02-10 02:00:00	2.75
2024-02-10 03:00:00	2.89
2024-02-10 04:00:00	2.79
2024-02-10 05:00:00	2.86
2024-02-10 06:00:00	4.58
2024-02-10 07:00:00	3.95
2024-02-10 08:00:00	4.35
2024-02-10 09:00:00	4.21
2024-02-10 10:00:00	4.5
2024-02-10 11:00:00	4.91
2024-02-10 12:00:00	5.47
2024-02-10 13:00:00	4.43
2024-02-10 14:00:00	4.06
2024-02-10 15:00:00	4.52
2024-02-10 16:00:00	5.19
2024-02-10 17:00:00	4.1
2024-02-10 18:00:00	3.74
2024-02-10 19:00:00	3.9
2024-02-10 20:00:00	3.5
2024-02-10 21:00:00	4.16
2024-02-10 22:00:00	2.61
2024-02-10 23:00:00	2.58
2024-02-11 00:00:00	3.23
2024-02-11 01:00:00	3.0
2024-02-11 02:00:00	3.19
2024-02-11 03:00:00	2.93
2024-02-11 04:00:00	2.75
2024-02-11 05:00:00	3.32
2024-02-11 06:00:00	4.7
2024-02-11 07:00:00	4.54
2024-02-11 08:00:00	3.91
2024-02-11 09:00:00	4.39
2024-02-11 10:00:00	4.04
2024-02-11 11:00:00	3.64
2024-02-11 12:00:00	5.83
2024-02-11 13:00:00	4.27
2024-02-11 14:00:00	5.9
2024-02-11 15:00:00	4.89
2024-02-11 16:00:00	4.37
2024-02-11 17:00:00	5.08
2024-02-11 18:00:00	4.31
2024-02-11 19:00:00	4.1
2024-02-11 20:00:00	4.21
2024-02-11 21:00:00	3.99
2024-02-11 22:00:00	3.19
2024-02-11 23:00:00	3.35
2024-02-12 00:00:00	2.75
2024-02-12 01:00:00	2.99
2024-02-12 02:00:00	2.72
2024-02-12 03:00:00	3.49
2024-02-12 04:00:00	3.44
2024-02-12 05:00:00	2.54
2024-02-12 06:00:00	4.56
2024-02-12 07:00:00	4.89
2024-02-12 08:00:00	3.77
2024-02-12 09:00:00	4.35
2024-02-12 10:00:00	4.87
2024-02-12 11:00:00	3.55
2024-02-12 12:00:00	5.39
2024-02-12 13:00:00	4.59
2024-02-12 14:00:00	5.85
2024-02-12 15:00:00	5.94
2024-02-12 16:00:00	5.89
2024-02-12 17:00:00	4.95
2024-02-12 18:00:00	4.29
2024-02-12 19:00:00	4.27
2024-02-12 20:00:00	3.48
2024-02-12 21:00:00	4.24
2024-02-12 22:00:00	2.54
2024-02-12 23:00:00	3.1
2024-02-13 00:00:00	2.73
2024-02-13 01:00:00	2.62
2024-02-13 02:00:00	2.58
2024-02-13 03:00:00	3.2
2024-02-13 04:00:00	2.84
2024-02-13 05:00:00	3.22
2024-02-13 06:00:00	3.6
2024-02-13 07:00:00	3.97
2024-02-13 08:00:00	4.31
2024-02-13 09:00:00	4.69
2024-02-13 10:00:00	3.98
2024-02-13 11:00:00	4.44
2024-02-13 12:00:00	5.77
2024-02-13 13:00:00	5.23
2024-02-13 14:00:00	4.47
2024-02-13 15:00:00	4.05
2024-02-13 16:00:00	5.74
2024-02-13 17:00:00	4.04
2024-02-13 18:00:00	4.31
2024-02-13 19:00:00	3.79
2024-02-13 20:00:00	4.41
2024-02-13 21:00:00	4.2
2024-02-13 22:00:00	3.5
2024-02-13 23:00:00	2.85
2024-02-14 00:00:00	3.27
2024-02-14 01:00:00	2.9
2024-02-14 02:00:00	2.98
2024-02-14 03:00:00	3.13
2024-02-14 04:00:00	3.37
2024-02-14 05:00:00	3.48
2024-02-14 06:00:00	4.65
2024-02-14 07:00:00	4.13
2024-02-14 08:00:00	4.13
2024-02-14 09:00:00	4.61
2024-02-14 10:00:00	3.86
2024-02-14 11:00:00	3.67
2024-02-14 12:00:00	4.71
2024-02-14 13:00:00	4.57
2024-02-14 14:00:00	4.59
2024-02-14 15:00:00	4.47
2024-02-14 16:00:00	4.08
2024-02-14 17:00:00	4.04
2024-02-14 18:00:00	4.48
2024-02-14 19:00:00	3.64
2024-02-14 20:00:00	3.58
2024-02-14 21:00:00	4.02
2024-02-14 22:00:00	2.72
2024-02-14 23:00:00	3.45
2024-02-15 00:00:00	3.29
2024-02-15 01:00:00	2.59
2024-02-15 02:00:00	2.92
2024-02-15 03:00:00	3.38
2024-02-15 04:00:00	3.44
2024-02-15 05:00:00	2.97
2024-02-15 06:00:00	4.42
2024-02-15 07:00:00	3.75
2024-02-15 08:00:00	4.99
2024-02-15 09:00:00	3.85
2024-02-15 10:00:00	4.91
2024-02-15 11:00:00	4.47
2024-02-15 12:00:00	5.22
2024-02-15 13:00:00	5.03
2024-02-15 14:00:00	4.46
2024-02-15 15:00:00	4.35
2024-02-15 16:00:00	4.44
2024-02-15 17:00:00	4.37
2024-02-15 18:00:00	4.17
2024-02-15 19:00:00	3.53
2024-02-15 20:00:00	3.09
2024-02-15 21:00:00	4.45
2024-02-15 22:00:00	3.38
2024-02-15 23:00:00	3.43
2024-02-16 00:00:00	3.49
2024-02-16 01:00:00	2.67
2024-02-16 02:00:00	2.9
2024-02-16 03:00:00	3.26
2024-02-16 04:00:00	3.2
2024-02-16 05:00:00	2.65
2024-02-16 06:00:00	4.72
2024-02-16 07:00:00	3.84
2024-02-16 08:00:00	3.84
2024-02-16 09:00:00	4.31
2024-02-16 10:00:00	4.39
2024-02-16 11:00:00	4.37
2024-02-16 12:00:00	4.18
2024-02-16 13:00:00	5.75
2024-02-16 14:00:00	4.53
2024-02-16 15:00:00	4.26
2024-02-16 16:00:00	5.78
2024-02-16 17:00:00	5.91
2024-02-16 18:00:00	4.29
2024-02-16 19:00:00	4.21
2024-02-16 20:00:00	3.98
2024-02-16 21:00:00	3.83
2024-02-16 22:00:00	2.59
2024-02-16 23:00:00	2.91
2024-02-17 00:00:00	2.87
2024-02-17 01:00:00	2.76
2024-02-17 02:00:00	3.22
2024-02-17 03:00:00	3.0
2024-02-17 04:00:00	2.58
2024-02-17 05:00:00	2.72
2024-02-17 06:00:00	4.52
2024-02-17 07:00:00	3.61
2024-02-17 08:00:00	4.78
2024-02-17 09:00:00	4.24
2024-02-17 10:00:00	4.22
2024-02-17 11:00:00	4.39
2024-02-17 12:00:00	5.65
2024-02-17 13:00:00	4.7
2024-02-17 14:00:00	5.36
2024-02-17 15:00:00	5.13
2024-02-17 16:00:00	4.53
2024-02-17 17:00:00	5.76
2024-02-17 18:00:00	4.2
2024-02-17 19:00:00	3.99
2024-02-17 20:00:00	4.28
2024-02-17 21:00:00	4.3
2024-02-17 22:00:00	3.21
2024-02-17 23:00:00	3.34
2024-02-18 00:00:00	3.2
2024-02-18 01:00:00	3.18
2024-02-18 02:00:00	3.12
2024-02-18 03:00:00	3.25
2024-02-18 04:00:00	2.66
2024-02-18 05:00:00	3.38
2024-02-18 06:00:00	4.81
2024-02-18 07:00:00	3.54
2024-02-18 08:00:00	4.74
2024-02-18 09:00:00	3.69
2024-02-18 10:00:00	4.0
2024-02-18 11:00:00	4.62
2024-02-18 12:00:00	4.32
2024-02-18 13:00:00	5.64
2024-02-18 14:00:00	5.66
2024-02-18 15:00:00	5.01
2024-02-18 16:00:00	4.01
2024-02-18 17:00:00	4.57
2024-02-18 18:00:00	3.93
2024-02-18 19:00:00	4.47
2024-02-18 20:00:00	3.95
2024-02-18 21:00:00	3.39
2024-02-18 22:00:00	3.13
2024-02-18 23:00:00	3.04
2024-02-19 00:00:00	3.28
2024-02-19 01:00:00	2.61
2024-02-19 02:00:00	3.26
2024-02-19 03:00:00	3.04
2024-02-19 04:00:00	3.46
2024-02-19 05:00:00	2.84
2024-02-19 06:00:00	4.45
2024-02-19 07:00:00	4.9
2024-02-19 08:00:00	3.65
2024-02-19 09:00:00	4.91
2024-02-19 10:00:00	4.53
2024-02-19 11:00:00	3.6
2024-02-19 12:00:00	4.6
2024-02-19 13:00:00	5.42
2024-02-19 14:00:00	4.13
2024-02-19 15:00:00	5.16
2024-02-19 16:00:00	4.69
2024-02-19 17:00:00	5.24
2024-02-19 18:00:00	3.07
2024-02-19 19:00:00	4.31
2024-02-19 20:00:00	4.46
2024-02-19 21:00:00	4.45
2024-02-19 22:00:00	3.25
2024-02-19 23:00:00	2.63
2024-02-20 00:00:00	3.26
2024-02-20 01:00:00	2.52
2024-02-20 02:00:00	2.52
2024-02-20 03:00:00	2.82
2024-02-20 04:00:00	2.99
2024-02-20 05:00:00	3.27
2024-02-20 06:00:00	4.52
2024-02-20 07:00:00	4.17
2024-02-20 08:00:00	3.91
2024-02-20 09:00:00	5.0
2024-02-20 10:00:00	4.14
2024-02-20 11:00:00	4.18
2024-02-20 12:00:00	4.33
2024-02-20 13:00:00	5.59
2024-02-20 14:00:00	5.39
2024-02-20 15:00:00	4.44
2024-02-20 16:00:00	4.16
2024-02-20 17:00:00	5.36
2024-02-20 18:00:00	3.98
2024-02-20 19:00:00	3.41
2024-02-20 20:00:00	4.43
2024-02-20 21:00:00	3.23
2024-02-20 22:00:00	2.93
2024-02-20 23:00:00	3.44
2024-02-21 00:00:00	2.92
2024-02-21 01:00:00	3.14
2024-02-21 02:00:00	2.9
2024-02-21 03:00:00	2.77
2024-02-21 04:00:00	3.48
2024-02-21 05:00:00	2.91
2024-02-21 06:00:00	4.84
2024-02-21 07:00:00	3.84
2024-02-21 08:00:00	3.82
2024-02-21 09:00:00	3.55
2024-02-21 10:00:00	4.48
2024-02-21 11:00:00	4.05
2024-02-21 12:00:00	5.73
2024-02-21 13:00:00	4.95
2024-02-21 14:00:00	5.94
2024-02-21 15:00:00	4.37
2024-02-21 16:00:00	5.74
2024-02-21 17:00:00	5.55
2024-02-21 18:00:00	4.16
2024-02-21 19:00:00	4.27
2024-02-21 20:00:00	4.14
2024-02-21 21:00:00	3.94
2024-02-21 22:00:00	2.63
2024-02-21 23:00:00	2.53
2024-02-22 00:00:00	3.42
2024-02-22 01:00:00	3.12
2024-02-22 02:00:00	3.3
2024-02-22 03:00:00	2.98
2024-02-22 04:00:00	2.62
2024-02-22 05:00:00	2.63
2024-02-22 06:00:00	4.53
2024-02-22 07:00:00	4.15
2024-02-22 08:00:00	3.8
2024-02-22 09:00:00	4.24
2024-02-22 10:00:00	3.6
2024-02-22 11:00:00	4.37
2024-02-22 12:00:00	4.54
2024-02-22 13:00:00	5.6
2024-02-22 14:00:00	4.62
2024-02-22 15:00:00	4.91
2024-02-22 16:00:00	4.02
2024-02-22 17:00:00	4.14
2024-02-22 18:00:00	3.59
2024-02-22 19:00:00	3.72
2024-02-22 20:00:00	3.9
2024-02-22 21:00:00	3.44
2024-02-22 22:00:00	3.19
2024-02-22 23:00:00	3.36
2024-02-23 00:00:00	3.28
2024-02-23 01:00:00	2.54
2024-02-23 02:00:00	2.98
2024-02-23 03:00:00	2.6
2024-02-23 04:00:00	2.74
2024-02-23 05:00:00	3.49
2024-02-23 06:00:00	3.71
2024-02-23 07:00:00	4.25
2024-02-23 08:00:00	4.43
2024-02-23 09:00:00	4.55
2024-02-23 10:00:00	4.34
2024-02-23 11:00:00	3.51
2024-02-23 12:00:00	4.65
2024-02-23 13:00:00	5.04
2024-02-23 14:00:00	4.18
2024-02-23 15:00:00	4.7
2024-02-23 16:00:00	4.07
2024-02-23 17:00:00	4.16
2024-02-23 18:00:00	3.6
2024-02-23 19:00:00	3.2
2024-02-23 20:00:00	3.85
2024-02-23 21:00:00	4.03
2024-02-23 22:00:00	3.3
2024-02-23 23:00:00	2.7
2024-02-24 00:00:00	2.67
2024-02-24 01:00:00	2.6
2024-02-24 02:00:00	3.14
2024-02-24 03:00:00	3.21
2024-02-24 04:00:00	2.53
2024-02-24 05:00:00	3.44
2024-02-24 06:00:00	3.58
2024-02-24 07:00:00	4.31
2024-02-24 08:00:00	4.56
2024-02-24 09:00:00	4.81
2024-02-24 10:00:00	4.57
2024-02-24 11:00:00	4.7
2024-02-24 12:00:00	4.68
2024-02-24 13:00:00	5.63
2024-02-24 14:00:00	4.16
2024-02-24 15:00:00	5.79
2024-02-24 16:00:00	5.1
2024-02-24 17:00:00	5.63
2024-02-24 18:00:00	3.68
2024-02-24 19:00:00	3.97
2024-02-24 20:00:00	3.79
2024-02-24 21:00:00	4.1
2024-02-24 22:00:00	2.58
2024-02-24 23:00:00	2.56
2024-02-25 00:00:00	2.75
2024-02-25 01:00:00	2.66
2024-02-25 02:00:00	3.37
2024-02-25 03:00:00	2.72
2024-02-25 04:00:00	3.48
2024-02-25 05:00:00	2.84
2024-02-25 06:00:00	3.77
2024-02-25 07:00:00	4.68
2024-02-25 08:00:00	4.49
2024-02-25 09:00:00	4.25
2024-02-25 10:00:00	4.33
2024-02-25 11:00:00	4.58
2024-02-25 12:00:00	4.46
2024-02-25 13:00:00	5.99
2024-02-25 14:00:00	5.95
2024-02-25 15:00:00	5.3
2024-02-25 16:00:00	4.4
2024-02-25 17:00:00	5.36
2024-02-25 18:00:00	3.11
2024-02-25 19:00:00	3.05
2024-02-25 20:00:00	3.39
2024-02-25 21:00:00	3.69
2024-02-25 22:00:00	3.37
2024-02-25 23:00:00	3.23
2024-02-26 00:00:00	3.24
2024-02-26 01:00:00	2.93
2024-02-26 02:00:00	2.85
2024-02-26 03:00:00	2.87
2024-02-26 04:00:00	3.49
2024-02-26 05:00:00	2.54
2024-02-26 06:00:00	4.8
2024-02-26 07:00:00	4.37
2024-02-26 08:00:00	4.16
2024-02-26 09:00:00	4.59
2024-02-26 10:00:00	4.23
2024-02-26 11:00:00	4.81
2024-02-26 12:00:00	5.8
2024-02-26 13:00:00	4.84
2024-02-26 14:00:00	4.55
2024-02-26 15:00:00	5.18
2024-02-26 16:00:00	5.82
2024-02-26 17:00:00	4.42
2024-02-26 18:00:00	3.93
2024-02-26 19:00:00	3.95
2024-02-26 20:00:00	4.1
2024-02-26 21:00:00	3.2
2024-02-26 22:00:00	3.22
2024-02-26 23:00:00	3.41
2024-02-27 00:00:00	2.68
2024-02-27 01:00:00	2.74
2024-02-27 02:00:00	3.47
2024-02-27 03:00:00	2.68
2024-02-27 04:00:00	3.35
2024-02-27 05:00:00	2.99
2024-02-27 06:00:00	3.87
2024-02-27 07:00:00	4.81
2024-02-27 08:00:00	4.17
2024-02-27 09:00:00	4.27
2024-02-27 10:00:00	4.04
2024-02-27 11:00:00	4.39
2024-02-27 12:00:00	4.33
2024-02-27 13:00:00	4.78
2024-02-27 14:00:00	5.94
2024-02-27 15:00:00	4.52
2024-02-27 16:00:00	5.31
2024-02-27 17:00:00	4.65
2024-02-27 18:00:00	4.16
2024-02-27 19:00:00	3.2
2024-02-27 20:00:00	4.45
2024-02-27 21:00:00	3.68
2024-02-27 22:00:00	2.74
2024-02-27 23:00:00	2.57
2024-02-28 00:00:00	2.67
2024-02-28 01:00:00	3.02
2024-02-28 02:00:00	2.84
2024-02-28 03:00:00	3.33
2024-02-28 04:00:00	2.93
2024-02-28 05:00:00	2.75
2024-02-28 06:00:00	4.43
2024-02-28 07:00:00	4.56
2024-02-28 08:00:00	3.75
2024-02-28 09:00:00	3.75
2024-02-28 10:00:00	3.56
2024-02-28 11:00:00	4.6
2024-02-28 12:00:00	5.33
2024-02-28 13:00:00	4.95
2024-02-28 14:00:00	5.69
2024-02-28 15:00:00	5.61
2024-02-28 16:00:00	5.17
2024-02-28 17:00:00	5.74
2024-02-28 18:00:00	3.31
2024-02-28 19:00:00	3.17
2024-02-28 20:00:00	3.4
2024-02-28 21:00:00	3.09
2024-02-28 22:00:00	3.03
2024-02-28 23:00:00	3.44
2024-02-29 00:00:00	2.54
2024-02-29 01:00:00	2.62
2024-02-29 02:00:00	2.95
2024-02-29 03:00:00	3.43
2024-02-29 04:00:00	2.82
2024-02-29 05:00:00	3.01
2024-02-29 06:00:00	3.56
2024-02-29 07:00:00	3.72
2024-02-29 08:00:00	4.98
2024-02-29 09:00:00	4.95
2024-02-29 10:00:00	3.51
2024-02-29 11:00:00	4.93
2024-02-29 12:00:00	5.28
2024-02-29 13:00:00	5.74
2024-02-29 14:00:00	4.91
2024-02-29 15:00:00	5.03
2024-02-29 16:00:00	4.98
2024-02-29 17:00:00	5.33
2024-02-29 18:00:00	3.21
2024-02-29 19:00:00	3.04
2024-02-29 20:00:00	3.46
2024-02-29 21:00:00	4.06
2024-02-29 22:00:00	2.7
2024-02-29 23:00:00	3.17
2024-03-01 00:00:00	3.47
2024-03-01 01:00:00	2.59
2024-03-01 02:00:00	3.17
2024-03-01 03:00:00	2.94
2024-03-01 04:00:00	3.37
2024-03-01 05:00:00	2.68
2024-03-01 06:00:00	4.54
2024-03-01 07:00:00	4.76
2024-03-01 08:00:00	4.92
2024-03-01 09:00:00	4.52
2024-03-01 10:00:00	4.25
2024-03-01 11:00:00	4.43
2024-03-01 12:00:00	5.74
2024-03-01 13:00:00	5.14
2024-03-01 14:00:00	4.06
2024-03-01 15:00:00	5.86
2024-03-01 16:00:00	5.38
2024-03-01 17:00:00	5.35
2024-03-01 18:00:00	3.32
2024-03-01 19:00:00	3.99
2024-03-01 20:00:00	3.59
2024-03-01 21:00:00	3.98
2024-03-01 22:00:00	2.61
2024-03-01 23:00:00	3.16
2024-03-02 00:00:00	3.5
2024-03-02 01:00:00	2.55
2024-03-02 02:00:00	3.48
2024-03-02 03:00:00	2.91
2024-03-02 04:00:00	3.37
2024-03-02 05:00:00	3.28
2024-03-02 06:00:00	4.35
2024-03-02 07:00:00	4.61
2024-03-02 08:00:00	4.82
2024-03-02 09:00:00	4.11
2024-03-02 10:00:00	3.99
2024-03-02 11:00:00	4.5
2024-03-02 12:00:00	5.62
2024-03-02 13:00:00	5.52
2024-03-02 14:00:00	5.6
2024-03-02 15:00:00	4.87
2024-03-02 16:00:00	5.64
2024-03-02 17:00:00	4.24
2024-03-02 18:00:00	3.82
2024-03-02 19:00:00	3.01
2024-03-02 20:00:00	3.49
2024-03-02 21:00:00	3.55
2024-03-02 22:00:00	2.9
2024-03-02 23:00:00	3.2
2024-03-03 00:00:00	2.89
2024-03-03 01:00:00	2.95
2024-03-03 02:00:00	2.74
2024-03-03 03:00:00	2.87
2024-03-03 04:00:00	2.73
2024-03-03 05:00:00	2.57
2024-03-03 06:00:00	4.41
2024-03-03 07:00:00	4.5
2024-03-03 08:00:00	4.43
2024-03-03 09:00:00	4.2
2024-03-03 10:00:00	4.07
2024-03-03 11:00:00	4.8
2024-03-03 12:00:00	5.04
2024-03-03 13:00:00	4.96
2024-03-03 14:00:00	4.05
2024-03-03 15:00:00	4.68
2024-03-03 16:00:00	4.76
2024-03-03 17:00:00	4.8
2024-03-03 18:00:00	3.87
2024-03-03 19:00:00	3.8
2024-03-03 20:00:00	3.91
2024-03-03 21:00:00	4.15
2024-03-03 22:00:00	3.31
2024-03-03 23:00:00	3.22
2024-03-04 00:00:00	3.46
2024-03-04 01:00:00	2.52
2024-03-04 02:00:00	2.7
2024-03-04 03:00:00	2.51
2024-03-04 04:00:00	3.15
2024-03-04 05:00:00	3.4
2024-03-04 06:00:00	3.87
2024-03-04 07:00:00	4.89
2024-03-04 08:00:00	3.59
2024-03-04 09:00:00	4.9
2024-03-04 10:00:00	4.03
2024-03-04 11:00:00	3.65
2024-03-04 12:00:00	4.97
2024-03-04 13:00:00	4.51
2024-03-04 14:00:00	4.57
2024-03-04 15:00:00	4.61
2024-03-04 16:00:00	5.61
2024-03-04 17:00:00	5.08
2024-03-04 18:00:00	3.47
2024-03-04 19:00:00	3.92
2024-03-04 20:00:00	4.07
2024-03-04 21:00:00	3.41
2024-03-04 22:00:00	2.91
2024-03-04 23:00:00	2.62
2024-03-05 00:00:00	2.68
2024-03-05 01:00:00	3.18
2024-03-05 02:00:00	2.68
2024-03-05 03:00:00	3.03
2024-03-05 04:00:00	3.21
2024-03-05 05:00:00	2.61
2024-03-05 06:00:00	4.35
2024-03-05 07:00:00	3.88
2024-03-05 08:00:00	4.94
2024-03-05 09:00:00	4.23
2024-03-05 10:00:00	4.71
2024-03-05 11:00:00	4.33
2024-03-05 12:00:00	4.09
2024-03-05 13:00:00	5.27
2024-03-05 14:00:00	5.9
2024-03-05 15:00:00	5.2
2024-03-05 16:00:00	5.64
2024-03-05 17:00:00	5.77
2024-03-05 18:00:00	3.34
2024-03-05 19:00:00	3.32
2024-03-05 20:00:00	3.92
2024-03-05 21:00:00	3.62
2024-03-05 22:00:00	3.34
2024-03-05 23:00:00	3.4
2024-03-06 00:00:00	2.85
2024-03-06 01:00:00	2.74
2024-03-06 02:00:00	3.28
2024-03-06 03:00:00	2.77
2024-03-06 04:00:00	3.32
2024-03-06 05:00:00	2.92
2024-03-06 06:00:00	4.5
2024-03-06 07:00:00	3.64
2024-03-06 08:00:00	4.44
2024-03-06 09:00:00	4.18
2024-03-06 10:00:00	4.38
2024-03-06 11:00:00	3.75
2024-03-06 12:00:00	5.47
2024-03-06 13:00:00	5.73
2024-03-06 14:00:00	4.43
2024-03-06 15:00:00	4.19
2024-03-06 16:00:00	4.05
2024-03-06 17:00:00	5.28
2024-03-06 18:00:00	3.91
2024-03-06 19:00:00	3.82
2024-03-06 20:00:00	3.35
2024-03-06 21:00:00	3.59
2024-03-06 22:00:00	3.09
2024-03-06 23:00:00	3.0
2024-03-07 00:00:00	3.49
2024-03-07 01:00:00	2.64
2024-03-07 02:00:00	3.2
2024-03-07 03:00:00	2.9
2024-03-07 04:00:00	2.93
2024-03-07 05:00:00	3.22
2024-03-07 06:00:00	4.54
2024-03-07 07:00:00	4.99
2024-03-07 08:00:00	3.69
2024-03-07 09:00:00	3.66
2024-03-07 10:00:00	4.59
2024-03-07 11:00:00	4.37
2024-03-07 12:00:00	4.55
2024-03-07 13:00:00	4.16
2024-03-07 14:00:00	4.17
2024-03-07 15:00:00	5.79
2024-03-07 16:00:00	4.38
2024-03-07 17:00:00	4.65
2024-03-07 18:00:00	3.34
2024-03-07 19:00:00	3.53
2024-03-07 20:00:00	3.1
2024-03-07 21:00:00	3.78
2024-03-07 22:00:00	2.57
2024-03-07 23:00:00	3.3
2024-03-08 00:00:00	2.73
2024-03-08 01:00:00	3.04
2024-03-08 02:00:00	3.38
2024-03-08 03:00:00	3.15
2024-03-08 04:00:00	3.03
2024-03-08 05:00:00	2.82
2024-03-08 06:00:00	4.0
2024-03-08 07:00:00	4.5
2024-03-08 08:00:00	4.99
2024-03-08 09:00:00	4.49
2024-03-08 10:00:00	4.34
2024-03-08 11:00:00	4.6
2024-03-08 12:00:00	4.93
2024-03-08 13:00:00	4.12
2024-03-08 14:00:00	5.12
2024-03-08 15:00:00	5.92
2024-03-08 16:00:00	4.35
2024-03-08 17:00:00	5.38
2024-03-08 18:00:00	3.3
2024-03-08 19:00:00	3.8
2024-03-08 20:00:00	3.15
2024-03-08 21:00:00	3.68
2024-03-08 22:00:00	3.26
2024-03-08 23:00:00	2.85
2024-03-09 00:00:00	3.16
2024-03-09 01:00:00	3.3
2024-03-09 02:00:00	3.43
2024-03-09 03:00:00	2.73
2024-03-09 04:00:00	2.9
2024-03-09 05:00:00	2.65
2024-03-09 06:00:00	4.99
2024-03-09 07:00:00	4.89
2024-03-09 08:00:00	4.31
2024-03-09 09:00:00	4.76
2024-03-09 10:00:00	4.28
2024-03-09 11:00:00	4.44
2024-03-09 12:00:00	4.18
2024-03-09 13:00:00	5.51
2024-03-09 14:00:00	4.26
2024-03-09 15:00:00	5.65
2024-03-09 16:00:00	5.56
2024-03-09 17:00:00	5.42
2024-03-09 18:00:00	3.05
2024-03-09 19:00:00	3.45
2024-03-09 20:00:00	3.39
2024-03-09 21:00:00	3.54
2024-03-09 22:00:00	2.59
2024-03-09 23:00:00	3.44
2024-03-10 00:00:00	3.05
2024-03-10 01:00:00	2.81
2024-03-10 02:00:00	2.9
2024-03-10 03:00:00	2.95
2024-03-10 04:00:00	3.1
2024-03-10 05:00:00	3.02
2024-03-10 06:00:00	4.88
2024-03-10 07:00:00	4.25
2024-03-10 08:00:00	4.99
2024-03-10 09:00:00	4.78
2024-03-10 10:00:00	3.81
2024-03-10 11:00:00	4.9
2024-03-10 12:00:00	4.23
2024-03-10 13:00:00	5.63
2024-03-10 14:00:00	4.76
2024-03-10 15:00:00	5.76
2024-03-10 16:00:00	5.74
2024-03-10 17:00:00	5.61
2024-03-10 18:00:00	4.19
2024-03-10 19:00:00	3.46
2024-03-10 20:00:00	3.12
2024-03-10 21:00:00	3.6
2024-03-10 22:00:00	2.67
2024-03-10 23:00:00	3.19
2024-03-11 00:00:00	2.85
2024-03-11 01:00:00	3.48
2024-03-11 02:00:00	3.14
2024-03-11 03:00:00	3.32
2024-03-11 04:00:00	2.63
2024-03-11 05:00:00	3.36
2024-03-11 06:00:00	4.88
2024-03-11 07:00:00	4.23
2024-03-11 08:00:00	4.41
2024-03-11 09:00:00	4.65
2024-03-11 10:00:00	3.76
2024-03-11 11:00:00	4.25
2024-03-11 12:00:00	4.8
2024-03-11 13:00:00	4.29
2024-03-11 14:00:00	4.74
2024-03-11 15:00:00	4.14
2024-03-11 16:00:00	4.05
2024-03-11 17:00:00	4.27
2024-03-11 18:00:00	4.44
2024-03-11 19:00:00	3.82
2024-03-11 20:00:00	4.45
2024-03-11 21:00:00	3.65
2024-03-11 22:00:00	2.81
2024-03-11 23:00:00	3.01
2024-03-12 00:00:00	2.94
2024-03-12 01:00:00	2.61
2024-03-12 02:00:00	3.14
2024-03-12 03:00:00	2.72
2024-03-12 04:00:00	3.12
2024-03-12 05:00:00	3.15
2024-03-12 06:00:00	3.73
2024-03-12 07:00:00	3.59
2024-03-12 08:00:00	4.67
2024-03-12 09:00:00	4.19
2024-03-12 10:00:00	3.59
2024-03-12 11:00:00	4.99
2024-03-12 12:00:00	4.12
2024-03-12 13:00:00	5.39
2024-03-12 14:00:00	5.97
2024-03-12 15:00:00	4.48
2024-03-12 16:00:00	4.28
2024-03-12 17:00:00	4.24
2024-03-12 18:00:00	3.45
2024-03-12 19:00:00	3.15
2024-03-12 20:00:00	4.04
2024-03-12 21:00:00	3.09
2024-03-12 22:00:00	3.01
2024-03-12 23:00:00	3.5
2024-03-13 00:00:00	3.31
2024-03-13 01:00:00	3.12
2024-03-13 02:00:00	2.81
2024-03-13 03:00:00	3.12
2024-03-13 04:00:00	3.03
2024-03-13 05:00:00	2.93
2024-03-13 06:00:00	3.7
2024-03-13 07:00:00	4.83
2024-03-13 08:00:00	4.17
2024-03-13 09:00:00	3.79
2024-03-13 10:00:00	4.05
2024-03-13 11:00:00	4.12
2024-03-13 12:00:00	5.66
2024-03-13 13:00:00	5.47
2024-03-13 14:00:00	5.54
2024-03-13 15:00:00	4.02
2024-03-13 16:00:00	4.83
2024-03-13 17:00:00	4.96
2024-03-13 18:00:00	3.03
2024-03-13 19:00:00	3.39
2024-03-13 20:00:00	4.14
2024-03-13 21:00:00	3.21
2024-03-13 22:00:00	3.04
2024-03-13 23:00:00	2.72
2024-03-14 00:00:00	2.51
2024-03-14 01:00:00	2.74
2024-03-14 02:00:00	3.48
2024-03-14 03:00:00	3.3
2024-03-14 04:00:00	3.46
2024-03-14 05:00:00	2.99
2024-03-14 06:00:00	3.66
2024-03-14 07:00:00	4.32
2024-03-14 08:00:00	4.18
2024-03-14 09:00:00	4.77
2024-03-14 10:00:00	3.65
2024-03-14 11:00:00	4.23
2024-03-14 12:00:00	4.3
2024-03-14 13:00:00	4.65
2024-03-14 14:00:00	5.47
2024-03-14 15:00:00	4.95
2024-03-14 16:00:00	4.75
2024-03-14 17:00:00	4.79
2024-03-14 18:00:00	3.69
2024-03-14 19:00:00	4.18
2024-03-14 20:00:00	4.34
2024-03-14 21:00:00	4.43
2024-03-14 22:00:00	3.29
2024-03-14 23:00:00	2.82
2024-03-15 00:00:00	3.19
2024-03-15 01:00:00	2.94
2024-03-15 02:00:00	2.75
2024-03-15 03:00:00	3.34
2024-03-15 04:00:00	2.54
2024-03-15 05:00:00	3.4
2024-03-15 06:00:00	4.19
2024-03-15 07:00:00	4.46
2024-03-15 08:00:00	4.49
2024-03-15 09:00:00	4.84
2024-03-15 10:00:00	4.46
2024-03-15 11:00:00	4.42
2024-03-15 12:00:00	4.13
2024-03-15 13:00:00	5.04
2024-03-15 14:00:00	4.3
2024-03-15 15:00:00	5.47
2024-03-15 16:00:00	5.02
2024-03-15 17:00:00	5.36
2024-03-15 18:00:00	3.06
2024-03-15 19:00:00	3.13
2024-03-15 20:00:00	4.07
2024-03-15 21:00:00	3.11
2024-03-15 22:00:00	2.57
2024-03-15 23:00:00	2.51
2024-03-16 00:00:00	3.46
2024-03-16 01:00:00	3.24
2024-03-16 02:00:00	2.85
2024-03-16 03:00:00	2.8
2024-03-16 04:00:00	2.85
2024-03-16 05:00:00	3.27
2024-03-16 06:00:00	4.49
2024-03-16 07:00:00	3.78
2024-03-16 08:00:00	3.76
2024-03-16 09:00:00	3.65
2024-03-16 10:00:00	4.49
2024-03-16 11:00:00	4.65
2024-03-16 12:00:00	4.53
2024-03-16 13:00:00	4.04
2024-03-16 14:00:00	4.16
2024-03-16 15:00:00	5.94
2024-03-16 16:00:00	4.59
2024-03-16 17:00:00	5.54
2024-03-16 18:00:00	3.94
2024-03-16 19:00:00	3.57
2024-03-16 20:00:00	3.31
2024-03-16 21:00:00	3.18
2024-03-16 22:00:00	3.12
2024-03-16 23:00:00	3.27
2024-03-17 00:00:00	3.14
2024-03-17 01:00:00	3.03
2024-03-17 02:00:00	2.54
2024-03-17 03:00:00	3.47
2024-03-17 04:00:00	3.3
2024-03-17 05:00:00	2.79
2024-03-17 06:00:00	4.97
2024-03-17 07:00:00	4.4
2024-03-17 08:00:00	4.37
2024-03-17 09:00:00	4.62
2024-03-17 10:00:00	4.72
2024-03-17 11:00:00	4.48
2024-03-17 12:00:00	4.26
2024-03-17 13:00:00	4.68
2024-03-17 14:00:00	5.86
2024-03-17 15:00:00	4.45
2024-03-17 16:00:00	4.74
2024-03-17 17:00:00	4.86
2024-03-17 18:00:00	3.66
2024-03-17 19:00:00	3.92
2024-03-17 20:00:00	4.41
2024-03-17 21:00:00	3.36
2024-03-17 22:00:00	2.62
2024-03-17 23:00:00	2.7
2024-03-18 00:00:00	3.39
2024-03-18 01:00:00	3.15
2024-03-18 02:00:00	2.79
2024-03-18 03:00:00	3.32
2024-03-18 04:00:00	3.36
2024-03-18 05:00:00	3.35
2024-03-18 06:00:00	4.88
2024-03-18 07:00:00	3.88
2024-03-18 08:00:00	4.63
2024-03-18 09:00:00	4.19
2024-03-18 10:00:00	4.76
2024-03-18 11:00:00	4.59
2024-03-18 12:00:00	5.55
2024-03-18 13:00:00	5.31
2024-03-18 14:00:00	4.35
2024-03-18 15:00:00	5.09
2024-03-18 16:00:00	5.97
2024-03-18 17:00:00	5.87
2024-03-18 18:00:00	3.06
2024-03-18 19:00:00	3.25
2024-03-18 20:00:00	3.2
2024-03-18 21:00:00	4.09
2024-03-18 22:00:00	3.32
2024-03-18 23:00:00	2.71
2024-03-19 00:00:00	3.01
2024-03-19 01:00:00	3.34
2024-03-19 02:00:00	3.23
2024-03-19 03:00:00	3.04
2024-03-19 04:00:00	3.09
2024-03-19 05:00:00	3.01
2024-03-19 06:00:00	3.95
2024-03-19 07:00:00	4.35
2024-03-19 08:00:00	4.53
2024-03-19 09:00:00	4.81
2024-03-19 10:00:00	4.45
2024-03-19 11:00:00	4.64
2024-03-19 12:00:00	4.32
2024-03-19 13:00:00	4.92
2024-03-19 14:00:00	4.02
2024-03-19 15:00:00	4.49
2024-03-19 16:00:00	5.45
2024-03-19 17:00:00	5.98
2024-03-19 18:00:00	3.15
2024-03-19 19:00:00	3.6
2024-03-19 20:00:00	4.2
2024-03-19 21:00:00	3.31
2024-03-19 22:00:00	3.06
2024-03-19 23:00:00	3.23
2024-03-20 00:00:00	3.12
2024-03-20 01:00:00	2.69
2024-03-20 02:00:00	2.86
2024-03-20 03:00:00	3.28
2024-03-20 04:00:00	3.05
2024-03-20 05:00:00	2.51
2024-03-20 06:00:00	4.64
2024-03-20 07:00:00	3.55
2024-03-20 08:00:00	4.62
2024-03-20 09:00:00	3.8
2024-03-20 10:00:00	4.94
2024-03-20 11:00:00	4.05
2024-03-20 12:00:00	4.65
2024-03-20 13:00:00	4.3
2024-03-20 14:00:00	4.61
2024-03-20 15:00:00	5.75
2024-03-20 16:00:00	5.99
2024-03-20 17:00:00	4.74
2024-03-20 18:00:00	3.67
2024-03-20 19:00:00	4.08
2024-03-20 20:00:00	4.33
2024-03-20 21:00:00	3.89
2024-03-20 22:00:00	2.89
2024-03-20 23:00:00	2.91
2024-03-21 00:00:00	3.2
2024-03-21 01:00:00	2.5
2024-03-21 02:00:00	3.12
2024-03-21 03:00:00	2.86
2024-03-21 04:00:00	3.29
2024-03-21 05:00:00	2.59
2024-03-21 06:00:00	4.38
2024-03-21 07:00:00	4.22
2024-03-21 08:00:00	4.46
2024-03-21 09:00:00	3.6
2024-03-21 10:00:00	4.37
2024-03-21 11:00:00	4.34
2024-03-21 12:00:00	5.12
2024-03-21 13:00:00	5.21
2024-03-21 14:00:00	5.35
2024-03-21 15:00:00	5.61
2024-03-21 16:00:00	4.54
2024-03-21 17:00:00	5.65
2024-03-21 18:00:00	3.75
2024-03-21 19:00:00	3.12
2024-03-21 20:00:00	3.09
2024-03-21 21:00:00	3.5
2024-03-21 22:00:00	3.28
2024-03-21 23:00:00	3.21
2024-03-22 00:00:00	3.29
2024-03-22 01:00:00	3.02
2024-03-22 02:00:00	2.94
2024-03-22 03:00:00	2.65
2024-03-22 04:00:00	2.83
2024-03-22 05:00:00	2.93
2024-03-22 06:00:00	3.63
2024-03-22 07:00:00	3.83
2024-03-22 08:00:00	4.4
2024-03-22 09:00:00	4.6
2024-03-22 10:00:00	5.0
2024-03-22 11:00:00	4.9
2024-03-22 12:00:00	5.29
2024-03-22 13:00:00	4.84
2024-03-22 14:00:00	5.27
2024-03-22 15:00:00	5.57
2024-03-22 16:00:00	4.24
2024-03-22 17:00:00	4.82
2024-03-22 18:00:00	4.26
2024-03-22 19:00:00	3.58
2024-03-22 20:00:00	3.86
2024-03-22 21:00:00	3.88
2024-03-22 22:00:00	2.68
2024-03-22 23:00:00	2.86
2024-03-23 00:00:00	2.83
2024-03-23 01:00:00	2.53
2024-03-23 02:00:00	2.52
2024-03-23 03:00:00	3.33
2024-03-23 04:00:00	2.77
2024-03-23 05:00:00	3.02
2024-03-23 06:00:00	3.95
2024-03-23 07:00:00	4.91
2024-03-23 08:00:00	3.89
2024-03-23 09:00:00	4.14
2024-03-23 10:00:00	4.81
2024-03-23 11:00:00	4.76
2024-03-23 12:00:00	4.37
2024-03-23 13:00:00	5.61
2024-03-23 14:00:00	4.92
2024-03-23 15:00:00	4.97
2024-03-23 16:00:00	4.27
2024-03-23 17:00:00	4.16
2024-03-23 18:00:00	4.09
2024-03-23 19:00:00	3.74
2024-03-23 20:00:00	3.66
2024-03-23 21:00:00	4.09
2024-03-23 22:00:00	3.27
2024-03-23 23:00:00	2.66
2024-03-24 00:00:00	3.11
2024-03-24 01:00:00	2.64
2024-03-24 02:00:00	3.25
2024-03-24 03:00:00	3.16
2024-03-24 04:00:00	3.46
2024-03-24 05:00:00	2.57
2024-03-24 06:00:00	3.59
[truncated: 185 more rows]
