# Supplementary material for: Two-phase drift monitoring and automatic retraining (TPDM-AR) for electric load forecasting
Source: MethodsX. 2026 May 20;16:103966. doi: 10.1016/j.mex.2026.103966 (PMC13226265; doi:10.1016/j.mex.2026.103966)
Supplement: Supplementary file 16 [file mmc16.xlsx]

## Sheet: Config
Key	Value
INPUT_WINDOW_H	48
OUTPUT_HORIZON_H	24
BaselineTrainMonth	Jan 2024
NoDriftMonth	Feb 2024
DriftMonth	Mar 2024
DriftLevels_%	10,20,30,40,50
Phase2_w_MA_hours	24
MAE_max_ref_kW	0.604925
Detectors	ADWIN(delta=0.8), KSWIN(alpha=0.2,w=48,stat=24), PageHinkley(min_inst=24,delta=1e-4,lambda=30)
COLUMNS_TO_SAVE	Day,MAE Feb,MAE Mar,MSE Feb,MSE Mar,RMSE Feb,RMSE Mar,Daily Drift %
SAVE_STATIC_PNG	False
STATIC_PNG_FILES	Manuscript_Fig7_AccumulatedDrift_Linear.png;Manuscript_Fig8_AccumulatedDrift_Logarithmic.png

## Sheet: Summary_DetectionDays_MarRaw
DriftType	FinalDrift_%	Detector	DetectionDays_March	FirstDay	Count
Linear	10	ADWIN	23	23	1
Linear	10	KSWIN	15	15	1
Linear	10	PH	25	25	1
Linear	20	ADWIN	19	19	1
Linear	20	KSWIN	15	15	1
Linear	20	PH	18,31	18	2
Linear	30	ADWIN	11,19,31	11	3
Linear	30	KSWIN	15	15	1
Linear	30	PH	15,26	15	2
Linear	40	ADWIN	11,19,27	11	3
Linear	40	KSWIN	15	15	1
Linear	40	PH	13,22,29	13	3
Linear	50	ADWIN	11,19,27	11	3
Linear	50	KSWIN	15	15	1
Linear	50	PH	11,18,26	11	3
Logarithmic	10	ADWIN	28	28	1
Logarithmic	10	KSWIN	12,15	12	2
Logarithmic	10	PH	22	22	1
Logarithmic	20	ADWIN	11	11	1
Logarithmic	20	KSWIN	15	15	1
Logarithmic	20	PH	13,29	13	2
Logarithmic	30	ADWIN	7,23	7	2
Logarithmic	30	KSWIN	15	15	1
Logarithmic	30	PH	9,21	9	2
Logarithmic	40	ADWIN	7,19	7	2
Logarithmic	40	KSWIN	15	15	1
Logarithmic	40	PH	8,20	8	2
Logarithmic	50	ADWIN	4,11,19	4	3
Logarithmic	50	KSWIN	15	15	1
Logarithmic	50	PH	7,18,30	7	3

## Sheet: Summary_DriftCurve_Linear
Day	Drift_10pct	Drift_20pct	Drift_30pct	Drift_40pct	Drift_50pct
1	0	0	0	0	0
2	0.333333	0.666667	1	1.33333	1.66667
3	0.666667	1.33333	2	2.66667	3.33333
4	1	2	3	4	5
5	1.33333	2.66667	4	5.33333	6.66667
6	1.66667	3.33333	5	6.66667	8.33333
7	2	4	6	8	10
8	2.33333	4.66667	7	9.33333	11.6667
9	2.66667	5.33333	8	10.6667	13.3333
10	3	6	9	12	15
11	3.33333	6.66667	10	13.3333	16.6667
12	3.66667	7.33333	11	14.6667	18.3333
13	4	8	12	16	20
14	4.33333	8.66667	13	17.3333	21.6667
15	4.66667	9.33333	14	18.6667	23.3333
16	5	10	15	20	25
17	5.33333	10.6667	16	21.3333	26.6667
18	5.66667	11.3333	17	22.6667	28.3333
19	6	12	18	24	30
20	6.33333	12.6667	19	25.3333	31.6667
21	6.66667	13.3333	20	26.6667	33.3333
22	7	14	21	28	35
23	7.33333	14.6667	22	29.3333	36.6667
24	7.66667	15.3333	23	30.6667	38.3333
25	8	16	24	32	40
26	8.33333	16.6667	25	33.3333	41.6667
27	8.66667	17.3333	26	34.6667	43.3333
28	9	18	27	36	45
29	9.33333	18.6667	28	37.3333	46.6667
30	9.66667	19.3333	29	38.6667	48.3333
31	10	20	30	40	50

## Sheet: Summary_DriftCurve_Log
Day	Drift_10pct	Drift_20pct	Drift_30pct	Drift_40pct	Drift_50pct
1	0	0	0	0	0
2	2.01849	4.03698	6.05547	8.07396	10.0925
3	3.19923	6.39846	9.5977	12.7969	15.9962
4	4.03698	8.07396	12.1109	16.1479	20.1849
5	4.68679	9.37358	14.0604	18.7472	23.434
6	5.21772	10.4354	15.6532	20.8709	26.0886
7	5.66662	11.3332	16.9999	22.6665	28.3331
8	6.05547	12.1109	18.1664	24.2219	30.2774
9	6.39846	12.7969	19.1954	25.5939	31.9923
10	6.70528	13.4106	20.1158	26.8211	33.5264
11	6.98283	13.9657	20.9485	27.9313	34.9142
12	7.23621	14.4724	21.7086	28.9449	36.1811
13	7.4693	14.9386	22.4079	29.8772	37.3465
14	7.68511	15.3702	23.0553	30.7404	38.4256
15	7.88602	15.772	23.6581	31.5441	39.4301
16	8.07396	16.1479	24.2219	32.2959	40.3698
17	8.25051	16.501	24.7515	33.002	41.2525
18	8.41696	16.8339	25.2509	33.6678	42.0848
19	8.5744	17.1488	25.7232	34.2976	42.872
20	8.72377	17.4475	26.1713	34.8951	43.6189
21	8.86585	17.7317	26.5976	35.4634	44.3293
22	9.00132	18.0026	27.004	36.0053	45.0066
23	9.13077	18.2615	27.3923	36.5231	45.6538
24	9.2547	18.5094	27.7641	37.0188	46.2735
25	9.37358	18.7472	28.1207	37.4943	46.8679
26	9.48779	18.9756	28.4634	37.9512	47.439
27	9.5977	19.1954	28.7931	38.3908	47.9885
28	9.7036	19.4072	29.1108	38.8144	48.518
29	9.80579	19.6116	29.4174	39.2232	49.029
30	9.90451	19.809	29.7135	39.6181	49.5226
31	10	20	30	40	50

## Sheet: Lin10
Day	MAE Feb	MAE Mar	MSE Feb	MSE Mar	RMSE Feb	RMSE Mar	Daily Drift %
01	0.3593	0.4882	0.2168	0.3314	0.4656	0.5757	0
02	0.4298	0.4519	0.2748	0.2959	0.5242	0.5439	0.3
03	0.4336	0.3459	0.259	0.241	0.5089	0.4909	0.7
04	0.4412	0.4736	0.2824	0.3082	0.5314	0.5551	1
05	0.475	0.469	0.311	0.3657	0.5577	0.6048	1.3
06	0.4311	0.4469	0.3398	0.3157	0.5829	0.5618	1.7
07	0.4117	0.528	0.3017	0.3515	0.5492	0.5929	2
08	0.3787	0.4021	0.2392	0.2921	0.4891	0.5404	2.4
09	0.5695	0.5954	0.4591	0.434	0.6776	0.6588	2.6
10	0.3822	0.5235	0.2133	0.4527	0.4619	0.6728	3
11	0.5019	0.4197	0.378	0.2761	0.6149	0.5254	3.4
12	0.5532	0.3579	0.4537	0.2344	0.6735	0.4842	3.7
13	0.4342	0.5075	0.2565	0.4054	0.5065	0.6367	4
14	0.4006	0.4444	0.2552	0.3031	0.5052	0.5505	4.3
15	0.3587	0.5114	0.2007	0.3738	0.448	0.6114	4.7
16	0.4975	0.3836	0.4064	0.2575	0.6375	0.5074	5
17	0.4112	0.4103	0.2535	0.276	0.5035	0.5254	5.4
18	0.3839	0.603	0.2333	0.5815	0.483	0.7626	5.7
19	0.5492	0.4912	0.4306	0.3774	0.6562	0.6144	6
20	0.4783	0.5261	0.2965	0.4251	0.5445	0.652	6.3
21	0.5071	0.5291	0.4027	0.3835	0.6346	0.6193	6.7
22	0.409	0.3258	0.2615	0.1521	0.5113	0.39	7
23	0.4001	0.3704	0.2592	0.2168	0.5091	0.4656	7.3
24	0.5159	0.4711	0.3885	0.3294	0.6233	0.574	7.7
25	0.4742	0.489	0.3739	0.3938	0.6115	0.6276	8
26	0.3736	0.4725	0.2503	0.3311	0.5003	0.5754	8.3
27	0.4658	0.4522	0.2967	0.2959	0.5447	0.544	8.7
28	0.4952	0.5011	0.3597	0.3436	0.5997	0.5861	9
29	0.4835	0.5467	0.3293	0.4387	0.5738	0.6623	9.3
30	-	0.5026	-	0.3629	-	0.6024	9.6
31	-	0.5549	-	0.4672	-	0.6835	10

## Sheet: Lin20
Day	MAE Feb	MAE Mar	MSE Feb	MSE Mar	RMSE Feb	RMSE Mar	Daily Drift %
01	0.3593	0.4882	0.2168	0.3314	0.4656	0.5757	0
02	0.4298	0.4523	0.2748	0.2982	0.5242	0.5461	0.7
03	0.4336	0.3451	0.259	0.2396	0.5089	0.4895	1.3
04	0.4412	0.4727	0.2824	0.3128	0.5314	0.5593	2
05	0.475	0.4789	0.311	0.3798	0.5577	0.6163	2.7
06	0.4311	0.4502	0.3398	0.326	0.5829	0.5709	3.4
07	0.4117	0.5253	0.3017	0.3581	0.5492	0.5984	4
08	0.3787	0.4235	0.2392	0.3137	0.4891	0.5601	4.7
09	0.5695	0.6104	0.4591	0.4595	0.6776	0.6779	5.3
10	0.3822	0.547	0.2133	0.503	0.4619	0.7092	6
11	0.5019	0.4418	0.378	0.3016	0.6149	0.5491	6.7
12	0.5532	0.3561	0.4537	0.2585	0.6735	0.5084	7.3
13	0.4342	0.5297	0.2565	0.4483	0.5065	0.6696	8
14	0.4006	0.4775	0.2552	0.3596	0.5052	0.5997	8.7
15	0.3587	0.5381	0.2007	0.4097	0.448	0.6401	9.3
16	0.4975	0.4043	0.4064	0.2904	0.6375	0.5389	10
17	0.4112	0.4418	0.2535	0.333	0.5035	0.5771	10.7
18	0.3839	0.6994	0.2333	0.7264	0.483	0.8523	11.3
19	0.5492	0.54	0.4306	0.436	0.6562	0.6603	12
20	0.4783	0.5505	0.2965	0.5006	0.5445	0.7075	12.7
21	0.5071	0.5841	0.4027	0.4667	0.6346	0.6831	13.3
22	0.409	0.4146	0.2615	0.2361	0.5113	0.4859	14
23	0.4001	0.393	0.2592	0.2681	0.5091	0.5178	14.7
24	0.5159	0.5052	0.3885	0.3836	0.6233	0.6194	15.3
25	0.4742	0.5515	0.3739	0.5186	0.6115	0.7201	16
26	0.3736	0.5842	0.2503	0.475	0.5003	0.6892	16.7
27	0.4658	0.5007	0.2967	0.3979	0.5447	0.6308	17.3
28	0.4952	0.6283	0.3597	0.5199	0.5997	0.721	18
29	0.4835	0.6593	0.3293	0.5866	0.5738	0.7659	18.7
30	-	0.5943	-	0.477	-	0.6906	19.3
31	-	0.6759	-	0.6575	-	0.8109	20

## Sheet: Lin30
Day	MAE Feb	MAE Mar	MSE Feb	MSE Mar	RMSE Feb	RMSE Mar	Daily Drift %
01	0.3593	0.4882	0.2168	0.3314	0.4656	0.5757	0
02	0.4298	0.456	0.2748	0.3042	0.5242	0.5516	1
03	0.4336	0.348	0.259	0.238	0.5089	0.4878	2
04	0.4412	0.4711	0.2824	0.3155	0.5314	0.5617	3
05	0.475	0.4907	0.311	0.4004	0.5577	0.6328	4
06	0.4311	0.4564	0.3398	0.3381	0.5829	0.5815	5
07	0.4117	0.5235	0.3017	0.3695	0.5492	0.6079	6
08	0.3787	0.4511	0.2392	0.3414	0.4891	0.5843	7
09	0.5695	0.6257	0.4591	0.4923	0.6776	0.7016	8
10	0.3822	0.5763	0.2133	0.5664	0.4619	0.7526	9
11	0.5019	0.4733	0.378	0.3358	0.6149	0.5795	10
12	0.5532	0.3645	0.4537	0.2918	0.6735	0.5401	11
13	0.4342	0.5542	0.2565	0.5045	0.5065	0.7103	12
14	0.4006	0.5184	0.2552	0.4323	0.5052	0.6575	13
15	0.3587	0.5757	0.2007	0.4663	0.448	0.6828	14
16	0.4975	0.4449	0.4064	0.3462	0.6375	0.5884	15
17	0.4112	0.4896	0.2535	0.4138	0.5035	0.6433	16
18	0.3839	0.7969	0.2333	0.9071	0.483	0.9524	17
19	0.5492	0.5912	0.4306	0.5249	0.6562	0.7245	18
20	0.4783	0.5984	0.2965	0.6049	0.5445	0.7777	19
21	0.5071	0.6383	0.4027	0.5873	0.6346	0.7664	20
22	0.409	0.5108	0.2615	0.3638	0.5113	0.6031	21
23	0.4001	0.4703	0.2592	0.3591	0.5091	0.5992	22
24	0.5159	0.5674	0.3885	0.4836	0.6233	0.6954	23
25	0.4742	0.6566	0.3739	0.6997	0.6115	0.8365	24
26	0.3736	0.707	0.2503	0.6761	0.5003	0.8222	25
27	0.4658	0.5719	0.2967	0.5591	0.5447	0.7477	26
28	0.4952	0.757	0.3597	0.7676	0.5997	0.8761	27
29	0.4835	0.7734	0.3293	0.8028	0.5738	0.896	28
30	-	0.6942	-	0.6647	-	0.8153	29
31	-	0.796	-	0.9152	-	0.9567	30

## Sheet: Lin40
Day	MAE Feb	MAE Mar	MSE Feb	MSE Mar	RMSE Feb	RMSE Mar	Daily Drift %
01	0.3593	0.4882	0.2168	0.3314	0.4656	0.5757	0
02	0.4298	0.4564	0.2748	0.3072	0.5242	0.5542	1.3
03	0.4336	0.3502	0.259	0.2362	0.5089	0.486	2.7
04	0.4412	0.472	0.2824	0.3214	0.5314	0.5669	4
05	0.475	0.5008	0.311	0.4198	0.5577	0.6479	5.3
06	0.4311	0.4663	0.3398	0.3546	0.5829	0.5955	6.6
07	0.4117	0.5204	0.3017	0.3841	0.5492	0.6197	8
08	0.3787	0.4765	0.2392	0.3735	0.4891	0.6112	9.3
09	0.5695	0.648	0.4591	0.5333	0.6776	0.7303	10.7
10	0.3822	0.6121	0.2133	0.6392	0.4619	0.7995	12
11	0.5019	0.5029	0.378	0.3762	0.6149	0.6133	13.3
12	0.5532	0.3997	0.4537	0.3371	0.6735	0.5806	14.7
13	0.4342	0.595	0.2565	0.5699	0.5065	0.7549	16
14	0.4006	0.5838	0.2552	0.522	0.5052	0.7225	17.3
15	0.3587	0.6218	0.2007	0.5402	0.448	0.735	18.6
16	0.4975	0.4991	0.4064	0.4245	0.6375	0.6516	20
17	0.4112	0.5404	0.2535	0.517	0.5035	0.7191	21.4
18	0.3839	0.8946	0.2333	1.1184	0.483	1.0575	22.7
19	0.5492	0.639	0.4306	0.6352	0.6562	0.797	24
20	0.4783	0.653	0.2965	0.7429	0.5445	0.8619	25.3
21	0.5071	0.6991	0.4027	0.7506	0.6346	0.8664	26.7
22	0.409	0.6101	0.2615	0.5344	0.5113	0.7311	28
23	0.4001	0.568	0.2592	0.4928	0.5091	0.702	29.3
24	0.5159	0.6361	0.3885	0.6174	0.6233	0.7857	30.7
25	0.4742	0.7695	0.3739	0.9333	0.6115	0.9661	32
26	0.3736	0.8306	0.2503	0.9387	0.5003	0.9688	33.3
27	0.4658	0.6926	0.2967	0.7783	0.5447	0.8822	34.7
28	0.4952	0.8954	0.3597	1.0839	0.5997	1.0411	36
29	0.4835	0.8882	0.3293	1.0893	0.5738	1.0437	37.3
30	-	0.8011	-	0.9227	-	0.9606	38.7
31	-	0.9219	-	1.2404	-	1.1137	40

## Sheet: Lin50
Day	MAE Feb	MAE Mar	MSE Feb	MSE Mar	RMSE Feb	RMSE Mar	Daily Drift %
01	0.3593	0.4882	0.2168	0.3314	0.4656	0.5757	0
02	0.4298	0.4577	0.2748	0.3104	0.5242	0.5571	1.7
03	0.4336	0.3557	0.259	0.2365	0.5089	0.4863	3.4
04	0.4412	0.4717	0.2824	0.3276	0.5314	0.5723	5
05	0.475	0.5155	0.311	0.4443	0.5577	0.6665	6.6
06	0.4311	0.4735	0.3398	0.3743	0.5829	0.6118	8.4
07	0.4117	0.5205	0.3017	0.4033	0.5492	0.635	10
08	0.3787	0.5036	0.2392	0.4119	0.4891	0.6418	11.7
09	0.5695	0.6708	0.4591	0.5796	0.6776	0.7613	13.3
10	0.3822	0.656	0.2133	0.7216	0.4619	0.8495	15
11	0.5019	0.5289	0.378	0.4229	0.6149	0.6503	16.7
12	0.5532	0.4415	0.4537	0.3954	0.6735	0.6288	18.3
13	0.4342	0.6359	0.2565	0.6464	0.5065	0.804	20
14	0.4006	0.6586	0.2552	0.6307	0.5052	0.7941	21.7
15	0.3587	0.6802	0.2007	0.6347	0.448	0.7967	23.3
16	0.4975	0.5577	0.4064	0.5208	0.6375	0.7216	25
17	0.4112	0.6093	0.2535	0.6467	0.5035	0.8042	26.7
18	0.3839	0.9908	0.2333	1.3612	0.483	1.1667	28.3
19	0.5492	0.6914	0.4306	0.7655	0.6562	0.8749	30
20	0.4783	0.7141	0.2965	0.9193	0.5445	0.9588	31.6
21	0.5071	0.7821	0.4027	0.9491	0.6346	0.9742	33.3
22	0.409	0.7174	0.2615	0.7484	0.5113	0.8651	35
23	0.4001	0.6694	0.2592	0.6639	0.5091	0.8148	36.7
24	0.5159	0.7187	0.3885	0.7978	0.6233	0.8932	38.3
25	0.4742	0.8834	0.3739	1.214	0.6115	1.1018	40
26	0.3736	0.952	0.2503	1.2565	0.5003	1.121	41.7
27	0.4658	0.8172	0.2967	1.0548	0.5447	1.027	43.3
28	0.4952	1.043	0.3597	1.4747	0.5997	1.2144	45
29	0.4835	1.0031	0.3293	1.4447	0.5738	1.202	46.7
30	-	0.9174	-	1.2502	-	1.1181	48.3
31	-	1.0597	-	1.6509	-	1.2849	50

## Sheet: Log10
Day	MAE Feb	MAE Mar	MSE Feb	MSE Mar	RMSE Feb	RMSE Mar	Daily Drift %
01	0.3593	0.4882	0.2168	0.3314	0.4656	0.5757	0
02	0.4298	0.4589	0.2748	0.3153	0.5242	0.5615	2
03	0.4336	0.3517	0.259	0.2363	0.5089	0.4861	3.2
04	0.4412	0.4726	0.2824	0.3194	0.5314	0.5651	4.1
05	0.475	0.4863	0.311	0.3997	0.5577	0.6322	4.7
06	0.4311	0.4649	0.3398	0.3436	0.5829	0.5862	5.2
07	0.4117	0.5297	0.3017	0.3711	0.5492	0.6092	5.7
08	0.3787	0.4355	0.2392	0.3232	0.4891	0.5685	6
09	0.5695	0.617	0.4591	0.4679	0.6776	0.684	6.4
10	0.3822	0.5553	0.2133	0.5135	0.4619	0.7166	6.7
11	0.5019	0.4516	0.378	0.3116	0.6149	0.5582	7
12	0.5532	0.3563	0.4537	0.2555	0.6735	0.5055	7.2
13	0.4342	0.5221	0.2565	0.4298	0.5065	0.6556	7.5
14	0.4006	0.4641	0.2552	0.3389	0.5052	0.5822	7.7
15	0.3587	0.5249	0.2007	0.3933	0.448	0.6271	7.9
16	0.4975	0.399	0.4064	0.2766	0.6375	0.5259	8.1
17	0.4112	0.4242	0.2535	0.2962	0.5035	0.5442	8.2
18	0.3839	0.6431	0.2333	0.6397	0.483	0.7998	8.4
19	0.5492	0.514	0.4306	0.3986	0.6562	0.6314	8.6
20	0.4783	0.535	0.2965	0.451	0.5445	0.6716	8.7
21	0.5071	0.5456	0.4027	0.405	0.6346	0.6364	8.8
22	0.409	0.3494	0.2615	0.1725	0.5113	0.4153	9
23	0.4001	0.3738	0.2592	0.2275	0.5091	0.477	9.1
24	0.5159	0.4742	0.3885	0.3347	0.6233	0.5786	9.2
25	0.4742	0.4993	0.3739	0.4127	0.6115	0.6424	9.4
26	0.3736	0.4848	0.2503	0.3472	0.5003	0.5892	9.5
27	0.4658	0.4548	0.2967	0.3026	0.5447	0.5501	9.6
28	0.4952	0.5104	0.3597	0.3552	0.5997	0.596	9.7
29	0.4835	0.548	0.3293	0.437	0.5738	0.6611	9.8
30	-	0.507	-	0.3663	-	0.6052	9.9
31	-	0.5574	-	0.4698	-	0.6855	10

[truncated: 4 more sheets: Log20, Log30, Log40, Log50]
