# Supplementary material for: Two-phase drift monitoring and automatic retraining (TPDM-AR) for electric load forecasting
Source: MethodsX. 2026 May 20;16:103966. doi: 10.1016/j.mex.2026.103966 (PMC13226265; doi:10.1016/j.mex.2026.103966)
Supplement: Supplementary file 17 [file mmc17.xlsx]

## Sheet: Config
PHASE2_TREF_MODE	TREF_Q	TREF_K	BASELINE_UPDATE_POLICY	REF_WEEK_DAYS	MA24_W_MA	MA24_MIN_PERIODS	CONSENSUS_MAX_SPAN_DAYS	BUFFER_BEFORE_DAYS	BUFFER_AFTER_DAYS	ENABLE_RETRAINING	INPUT_WINDOW_H	OUTPUT_HORIZON_H	ADWIN_DELTA	KSWIN_ALPHA	KSWIN_WINDOW	KSWIN_STAT	PH_MIN_INST	PH_DELTA	PH_THRESHOLD	TREF_LEGEND_LABEL	GLOBAL_TITLE_FONT_SIZE	SAVE_PNG
MAE_REF_MAX	0.95	3	FIXED_GLOBAL	7	24	1	8	22	7	True	48	24	0.8	0.2	48	24	24	0.0001	30	Ref. threshold: T<sub>ref</sub> | Globally fixed value	26	False

## Sheet: Daily_Metrics
Timestamp	MAE24_day_kW	MSE24_day_kW2	RMSE24_day_kW
2007-08-01	0.555227	0.407706	0.63178
2007-08-02	0.469328	0.311654	0.557203
2007-08-03	0.383953	0.235669	0.48361
2007-08-04	0.415874	0.29622	0.543253
2007-08-05	0.454251	0.352129	0.587241
2007-08-06	0.488109	0.398903	0.626847
2007-08-07	0.508814	0.468413	0.681637
2007-08-08	0.569635	0.537981	0.732872
2007-08-09	0.496856	0.447806	0.66613
2007-08-10	0.423615	0.312835	0.557639
2007-08-11	0.434978	0.337324	0.570593
2007-08-12	0.597934	0.96091	0.973618
2007-08-13	0.457247	0.341155	0.580431
2007-08-14	0.432557	0.341721	0.581429
2007-08-15	0.476106	0.383487	0.617132
2007-08-16	0.634374	0.75254	0.859689
2007-08-17	0.573982	0.506843	0.689623
2007-08-18	0.547732	0.630815	0.720945
2007-08-19	0.812338	1.24899	1.10224
2007-08-20	0.55922	0.462414	0.676011
2007-08-21	0.457062	0.347752	0.572987
2007-08-22	0.611205	0.735096	0.851671
2007-08-23	0.471208	0.425129	0.645166
2007-08-24	0.761047	1.10292	1.04814
2007-08-25	0.624072	0.656673	0.805107
2007-08-26	0.646132	0.782141	0.876807
2007-08-27	0.627329	0.720223	0.840447
2007-08-28	0.487168	0.34559	0.582981
2007-08-29	0.452939	0.371023	0.600885
2007-08-30	0.485209	0.550486	0.736785

## Sheet: Hourly_MAE24
Timestamp	MAE24_hourly_kW
2007-08-01	0.57667
2007-08-01 01:00:00	0.666733
2007-08-01 02:00:00	0.641464
2007-08-01 03:00:00	0.549013
2007-08-01 04:00:00	0.649634
2007-08-01 05:00:00	0.681311
2007-08-01 06:00:00	0.638564
2007-08-01 07:00:00	0.696082
2007-08-01 08:00:00	0.627742
2007-08-01 09:00:00	0.547485
2007-08-01 10:00:00	0.601504
2007-08-01 11:00:00	0.631298
2007-08-01 12:00:00	0.53886
2007-08-01 13:00:00	0.540152
2007-08-01 14:00:00	0.475265
2007-08-01 15:00:00	0.477676
2007-08-01 16:00:00	0.429023
2007-08-01 17:00:00	0.517025
2007-08-01 18:00:00	0.414524
2007-08-01 19:00:00	0.509096
2007-08-01 20:00:00	0.515655
2007-08-01 21:00:00	0.508911
2007-08-01 22:00:00	0.403499
2007-08-01 23:00:00	0.488268
2007-08-02	0.497477
2007-08-02 01:00:00	0.40515
2007-08-02 02:00:00	0.439248
2007-08-02 03:00:00	0.462449
2007-08-02 04:00:00	0.470361
2007-08-02 05:00:00	0.426113
2007-08-02 06:00:00	0.493065
2007-08-02 07:00:00	0.407971
2007-08-02 08:00:00	0.439174
2007-08-02 09:00:00	0.506835
2007-08-02 10:00:00	0.460046
2007-08-02 11:00:00	0.491051
2007-08-02 12:00:00	0.49301
2007-08-02 13:00:00	0.464764
2007-08-02 14:00:00	0.474341
2007-08-02 15:00:00	0.48133
2007-08-02 16:00:00	0.501545
2007-08-02 17:00:00	0.500777
2007-08-02 18:00:00	0.520183
2007-08-02 19:00:00	0.516398
2007-08-02 20:00:00	0.453626
2007-08-02 21:00:00	0.478318
2007-08-02 22:00:00	0.424299
2007-08-02 23:00:00	0.456339
2007-08-03	0.418199
2007-08-03 01:00:00	0.382641
2007-08-03 02:00:00	0.425251
2007-08-03 03:00:00	0.489451
2007-08-03 04:00:00	0.434236
2007-08-03 05:00:00	0.392194
2007-08-03 06:00:00	0.415545
2007-08-03 07:00:00	0.403009
2007-08-03 08:00:00	0.377505
2007-08-03 09:00:00	0.377708
2007-08-03 10:00:00	0.35268
2007-08-03 11:00:00	0.383804
2007-08-03 12:00:00	0.448552
2007-08-03 13:00:00	0.342053
2007-08-03 14:00:00	0.37202
2007-08-03 15:00:00	0.436705
2007-08-03 16:00:00	0.394334
2007-08-03 17:00:00	0.345872
2007-08-03 18:00:00	0.393182
2007-08-03 19:00:00	0.315487
2007-08-03 20:00:00	0.302317
2007-08-03 21:00:00	0.305723
2007-08-03 22:00:00	0.327967
2007-08-03 23:00:00	0.378447
2007-08-04	0.439724
2007-08-04 01:00:00	0.399286
2007-08-04 02:00:00	0.422883
2007-08-04 03:00:00	0.409416
2007-08-04 04:00:00	0.420382
2007-08-04 05:00:00	0.412575
2007-08-04 06:00:00	0.403994
2007-08-04 07:00:00	0.379461
2007-08-04 08:00:00	0.414935
2007-08-04 09:00:00	0.4023
2007-08-04 10:00:00	0.45445
2007-08-04 11:00:00	0.430863
2007-08-04 12:00:00	0.394164
2007-08-04 13:00:00	0.388269
2007-08-04 14:00:00	0.413948
2007-08-04 15:00:00	0.459598
2007-08-04 16:00:00	0.475016
2007-08-04 17:00:00	0.444419
2007-08-04 18:00:00	0.411049
2007-08-04 19:00:00	0.364791
2007-08-04 20:00:00	0.43111
2007-08-04 21:00:00	0.410965
2007-08-04 22:00:00	0.413039
2007-08-04 23:00:00	0.384348
2007-08-05	0.355057
2007-08-05 01:00:00	0.4032
2007-08-05 02:00:00	0.407464
2007-08-05 03:00:00	0.378022
2007-08-05 04:00:00	0.426375
2007-08-05 05:00:00	0.377131
2007-08-05 06:00:00	0.337738
2007-08-05 07:00:00	0.407217
2007-08-05 08:00:00	0.449937
2007-08-05 09:00:00	0.495043
2007-08-05 10:00:00	0.529227
2007-08-05 11:00:00	0.526544
2007-08-05 12:00:00	0.50545
2007-08-05 13:00:00	0.515293
2007-08-05 14:00:00	0.507911
2007-08-05 15:00:00	0.500196
2007-08-05 16:00:00	0.482717
2007-08-05 17:00:00	0.467148
2007-08-05 18:00:00	0.473404
2007-08-05 19:00:00	0.481554
2007-08-05 20:00:00	0.46358
2007-08-05 21:00:00	0.446268
2007-08-05 22:00:00	0.471139
2007-08-05 23:00:00	0.494408
2007-08-06	0.541659
2007-08-06 01:00:00	0.504991
2007-08-06 02:00:00	0.569986
2007-08-06 03:00:00	0.507436
2007-08-06 04:00:00	0.469044
2007-08-06 05:00:00	0.471443
2007-08-06 06:00:00	0.492645
2007-08-06 07:00:00	0.490071
2007-08-06 08:00:00	0.457436
2007-08-06 09:00:00	0.41091
2007-08-06 10:00:00	0.45849
2007-08-06 11:00:00	0.438334
2007-08-06 12:00:00	0.38806
2007-08-06 13:00:00	0.410678
2007-08-06 14:00:00	0.396604
2007-08-06 15:00:00	0.42971
2007-08-06 16:00:00	0.455326
2007-08-06 17:00:00	0.517093
2007-08-06 18:00:00	0.515803
2007-08-06 19:00:00	0.560812
2007-08-06 20:00:00	0.59219
2007-08-06 21:00:00	0.571333
2007-08-06 22:00:00	0.514089
2007-08-06 23:00:00	0.550464
2007-08-07	0.581515
2007-08-07 01:00:00	0.589099
2007-08-07 02:00:00	0.50634
2007-08-07 03:00:00	0.446706
2007-08-07 04:00:00	0.480056
2007-08-07 05:00:00	0.555902
2007-08-07 06:00:00	0.552912
2007-08-07 07:00:00	0.549385
2007-08-07 08:00:00	0.508689
2007-08-07 09:00:00	0.50694
2007-08-07 10:00:00	0.546164
2007-08-07 11:00:00	0.619192
2007-08-07 12:00:00	0.58526
2007-08-07 13:00:00	0.549159
2007-08-07 14:00:00	0.467246
2007-08-07 15:00:00	0.540954
2007-08-07 16:00:00	0.490707
2007-08-07 17:00:00	0.414798
2007-08-07 18:00:00	0.458482
2007-08-07 19:00:00	0.425571
2007-08-07 20:00:00	0.392446
2007-08-07 21:00:00	0.455992
2007-08-07 22:00:00	0.503484
2007-08-07 23:00:00	0.484536
2007-08-08	0.540651
2007-08-08 01:00:00	0.552531
2007-08-08 02:00:00	0.606686
2007-08-08 03:00:00	0.613758
2007-08-08 04:00:00	0.568057
2007-08-08 05:00:00	0.601924
2007-08-08 06:00:00	0.557356
2007-08-08 07:00:00	0.575476
2007-08-08 08:00:00	0.577673
2007-08-08 09:00:00	0.507889
2007-08-08 10:00:00	0.522547
2007-08-08 11:00:00	0.569275
2007-08-08 12:00:00	0.554555
2007-08-08 13:00:00	0.570247
2007-08-08 14:00:00	0.563275
2007-08-08 15:00:00	0.603753
2007-08-08 16:00:00	0.597681
2007-08-08 17:00:00	0.597471
2007-08-08 18:00:00	0.565867
2007-08-08 19:00:00	0.557198
2007-08-08 20:00:00	0.535205
2007-08-08 21:00:00	0.586948
2007-08-08 22:00:00	0.548514
2007-08-08 23:00:00	0.596711
2007-08-09	0.512807
2007-08-09 01:00:00	0.565059
2007-08-09 02:00:00	0.550086
2007-08-09 03:00:00	0.558329
2007-08-09 04:00:00	0.458055
2007-08-09 05:00:00	0.487425
2007-08-09 06:00:00	0.480023
2007-08-09 07:00:00	0.536372
2007-08-09 08:00:00	0.518336
2007-08-09 09:00:00	0.567139
2007-08-09 10:00:00	0.56557
2007-08-09 11:00:00	0.536239
2007-08-09 12:00:00	0.547449
2007-08-09 13:00:00	0.491642
2007-08-09 14:00:00	0.478329
2007-08-09 15:00:00	0.518481
2007-08-09 16:00:00	0.446687
2007-08-09 17:00:00	0.425942
2007-08-09 18:00:00	0.448155
2007-08-09 19:00:00	0.459133
2007-08-09 20:00:00	0.471157
2007-08-09 21:00:00	0.431315
2007-08-09 22:00:00	0.417087
2007-08-09 23:00:00	0.453716
2007-08-10	0.376604
2007-08-10 01:00:00	0.434425
2007-08-10 02:00:00	0.413051
2007-08-10 03:00:00	0.450202
2007-08-10 04:00:00	0.407175
2007-08-10 05:00:00	0.419108
2007-08-10 06:00:00	0.42589
2007-08-10 07:00:00	0.427558
2007-08-10 08:00:00	0.39156
2007-08-10 09:00:00	0.360047
2007-08-10 10:00:00	0.381069
2007-08-10 11:00:00	0.455974
2007-08-10 12:00:00	0.450532
2007-08-10 13:00:00	0.359074
2007-08-10 14:00:00	0.353023
2007-08-10 15:00:00	0.414418
2007-08-10 16:00:00	0.414275
2007-08-10 17:00:00	0.43471
2007-08-10 18:00:00	0.477482
2007-08-10 19:00:00	0.43249
2007-08-10 20:00:00	0.481824
2007-08-10 21:00:00	0.474799
2007-08-10 22:00:00	0.458973
2007-08-10 23:00:00	0.472494
2007-08-11	0.426143
2007-08-11 01:00:00	0.446414
2007-08-11 02:00:00	0.472776
2007-08-11 03:00:00	0.442502
2007-08-11 04:00:00	0.438998
2007-08-11 05:00:00	0.45485
2007-08-11 06:00:00	0.45862
2007-08-11 07:00:00	0.450645
2007-08-11 08:00:00	0.449605
2007-08-11 09:00:00	0.474911
2007-08-11 10:00:00	0.478834
2007-08-11 11:00:00	0.398615
2007-08-11 12:00:00	0.380376
2007-08-11 13:00:00	0.376881
2007-08-11 14:00:00	0.448299
2007-08-11 15:00:00	0.408114
2007-08-11 16:00:00	0.400968
2007-08-11 17:00:00	0.435795
2007-08-11 18:00:00	0.424588
2007-08-11 19:00:00	0.366354
2007-08-11 20:00:00	0.384464
2007-08-11 21:00:00	0.38361
2007-08-11 22:00:00	0.434475
2007-08-11 23:00:00	0.602623
2007-08-12	0.688108
2007-08-12 01:00:00	0.701591
2007-08-12 02:00:00	0.659564
2007-08-12 03:00:00	0.604564
2007-08-12 04:00:00	0.624521
2007-08-12 05:00:00	0.646535
2007-08-12 06:00:00	0.661654
2007-08-12 07:00:00	0.678359
2007-08-12 08:00:00	0.721302
2007-08-12 09:00:00	0.657076
2007-08-12 10:00:00	0.643712
2007-08-12 11:00:00	0.618187
2007-08-12 12:00:00	0.620384
2007-08-12 13:00:00	0.568778
2007-08-12 14:00:00	0.57692
2007-08-12 15:00:00	0.566029
2007-08-12 16:00:00	0.54933
2007-08-12 17:00:00	0.577291
2007-08-12 18:00:00	0.501917
2007-08-12 19:00:00	0.525484
2007-08-12 20:00:00	0.572837
2007-08-12 21:00:00	0.545713
2007-08-12 22:00:00	0.470891
2007-08-12 23:00:00	0.36967
2007-08-13	0.36245
2007-08-13 01:00:00	0.351747
2007-08-13 02:00:00	0.413913
2007-08-13 03:00:00	0.486993
2007-08-13 04:00:00	0.444025
2007-08-13 05:00:00	0.419722
2007-08-13 06:00:00	0.472101
2007-08-13 07:00:00	0.367463
2007-08-13 08:00:00	0.423367
2007-08-13 09:00:00	0.433029
2007-08-13 10:00:00	0.505613
2007-08-13 11:00:00	0.533796
2007-08-13 12:00:00	0.468562
2007-08-13 13:00:00	0.451958
2007-08-13 14:00:00	0.482217
2007-08-13 15:00:00	0.463752
2007-08-13 16:00:00	0.485676
2007-08-13 17:00:00	0.507427
2007-08-13 18:00:00	0.555248
2007-08-13 19:00:00	0.49671
2007-08-13 20:00:00	0.44122
2007-08-13 21:00:00	0.424427
2007-08-13 22:00:00	0.478466
2007-08-13 23:00:00	0.504042
2007-08-14	0.584483
2007-08-14 01:00:00	0.477182
2007-08-14 02:00:00	0.375106
2007-08-14 03:00:00	0.345051
2007-08-14 04:00:00	0.364648
2007-08-14 05:00:00	0.486794
2007-08-14 06:00:00	0.428483
2007-08-14 07:00:00	0.399572
2007-08-14 08:00:00	0.38175
2007-08-14 09:00:00	0.419112
2007-08-14 10:00:00	0.416056
2007-08-14 11:00:00	0.417032
2007-08-14 12:00:00	0.367492
2007-08-14 13:00:00	0.44549
2007-08-14 14:00:00	0.481112
2007-08-14 15:00:00	0.431539
2007-08-14 16:00:00	0.394073
2007-08-14 17:00:00	0.459367
2007-08-14 18:00:00	0.392816
2007-08-14 19:00:00	0.393612
2007-08-14 20:00:00	0.49204
2007-08-14 21:00:00	0.467402
2007-08-14 22:00:00	0.470721
2007-08-14 23:00:00	0.490431
2007-08-15	0.41344
2007-08-15 01:00:00	0.367635
2007-08-15 02:00:00	0.469038
2007-08-15 03:00:00	0.42609
2007-08-15 04:00:00	0.432307
2007-08-15 05:00:00	0.414411
2007-08-15 06:00:00	0.419494
2007-08-15 07:00:00	0.470837
2007-08-15 08:00:00	0.500948
2007-08-15 09:00:00	0.554649
2007-08-15 10:00:00	0.537893
2007-08-15 11:00:00	0.512146
2007-08-15 12:00:00	0.486533
2007-08-15 13:00:00	0.496984
2007-08-15 14:00:00	0.50126
2007-08-15 15:00:00	0.559627
2007-08-15 16:00:00	0.557794
2007-08-15 17:00:00	0.46753
2007-08-15 18:00:00	0.467534
2007-08-15 19:00:00	0.472499
2007-08-15 20:00:00	0.471323
2007-08-15 21:00:00	0.426003
2007-08-15 22:00:00	0.478807
2007-08-15 23:00:00	0.521772
2007-08-16	0.625159
2007-08-16 01:00:00	0.572981
2007-08-16 02:00:00	0.546352
2007-08-16 03:00:00	0.467008
2007-08-16 04:00:00	0.523916
2007-08-16 05:00:00	0.555994
2007-08-16 06:00:00	0.568478
2007-08-16 07:00:00	0.649648
2007-08-16 08:00:00	0.686489
2007-08-16 09:00:00	0.63129
2007-08-16 10:00:00	0.603574
2007-08-16 11:00:00	0.625097
2007-08-16 12:00:00	0.664706
2007-08-16 13:00:00	0.701925
2007-08-16 14:00:00	0.73578
2007-08-16 15:00:00	0.68203
2007-08-16 16:00:00	0.683505
2007-08-16 17:00:00	0.680184
2007-08-16 18:00:00	0.659681
2007-08-16 19:00:00	0.625651
2007-08-16 20:00:00	0.63641
2007-08-16 21:00:00	0.659008
2007-08-16 22:00:00	0.706566
2007-08-16 23:00:00	0.733552
2007-08-17	0.655566
2007-08-17 01:00:00	0.678762
2007-08-17 02:00:00	0.7924
2007-08-17 03:00:00	0.77493
2007-08-17 04:00:00	0.74128
2007-08-17 05:00:00	0.771618
2007-08-17 06:00:00	0.722258
2007-08-17 07:00:00	0.588281
2007-08-17 08:00:00	0.439039
2007-08-17 09:00:00	0.495911
2007-08-17 10:00:00	0.50573
2007-08-17 11:00:00	0.572928
2007-08-17 12:00:00	0.539446
2007-08-17 13:00:00	0.575759
2007-08-17 14:00:00	0.545091
2007-08-17 15:00:00	0.553901
2007-08-17 16:00:00	0.551087
2007-08-17 17:00:00	0.436271
2007-08-17 18:00:00	0.44966
2007-08-17 19:00:00	0.508867
2007-08-17 20:00:00	0.520681
2007-08-17 21:00:00	0.463017
2007-08-17 22:00:00	0.483071
2007-08-17 23:00:00	0.410014
2007-08-18	0.449229
2007-08-18 01:00:00	0.455915
2007-08-18 02:00:00	0.484385
2007-08-18 03:00:00	0.504715
2007-08-18 04:00:00	0.427753
2007-08-18 05:00:00	0.453148
2007-08-18 06:00:00	0.403129
2007-08-18 07:00:00	0.413496
2007-08-18 08:00:00	0.427105
2007-08-18 09:00:00	0.395855
2007-08-18 10:00:00	0.414755
2007-08-18 11:00:00	0.407107
2007-08-18 12:00:00	0.351015
2007-08-18 13:00:00	0.382565
2007-08-18 14:00:00	0.333615
2007-08-18 15:00:00	0.427651
2007-08-18 16:00:00	0.529907
2007-08-18 17:00:00	0.614464
2007-08-18 18:00:00	0.688498
2007-08-18 19:00:00	0.823378
2007-08-18 20:00:00	0.964951
2007-08-18 21:00:00	0.935398
2007-08-18 22:00:00	0.912122
2007-08-18 23:00:00	0.945405
2007-08-19	0.858116
2007-08-19 01:00:00	0.825169
2007-08-19 02:00:00	0.82031
2007-08-19 03:00:00	0.828343
2007-08-19 04:00:00	0.85847
2007-08-19 05:00:00	0.848392
2007-08-19 06:00:00	0.837739
2007-08-19 07:00:00	0.850019
2007-08-19 08:00:00	0.839056
2007-08-19 09:00:00	0.853804
2007-08-19 10:00:00	0.912294
2007-08-19 11:00:00	0.887402
2007-08-19 12:00:00	0.913581
2007-08-19 13:00:00	1.01083
2007-08-19 14:00:00	0.924851
2007-08-19 15:00:00	0.898415
2007-08-19 16:00:00	0.888425
2007-08-19 17:00:00	0.807883
2007-08-19 18:00:00	0.745231
2007-08-19 19:00:00	0.686227
2007-08-19 20:00:00	0.635903
2007-08-19 21:00:00	0.573502
2007-08-19 22:00:00	0.564096
2007-08-19 23:00:00	0.628064
2007-08-20	0.533551
2007-08-20 01:00:00	0.571678
2007-08-20 02:00:00	0.593435
2007-08-20 03:00:00	0.544615
2007-08-20 04:00:00	0.627996
2007-08-20 05:00:00	0.643804
2007-08-20 06:00:00	0.632179
2007-08-20 07:00:00	0.609585
2007-08-20 08:00:00	0.555604
2007-08-20 09:00:00	0.599217
2007-08-20 10:00:00	0.554556
2007-08-20 11:00:00	0.562203
2007-08-20 12:00:00	0.632663
2007-08-20 13:00:00	0.527609
2007-08-20 14:00:00	0.516534
2007-08-20 15:00:00	0.495609
2007-08-20 16:00:00	0.52433
2007-08-20 17:00:00	0.531418
2007-08-20 18:00:00	0.530374
2007-08-20 19:00:00	0.48855
2007-08-20 20:00:00	0.503646
2007-08-20 21:00:00	0.562864
2007-08-20 22:00:00	0.499477
2007-08-20 23:00:00	0.579781
2007-08-21	0.465976
2007-08-21 01:00:00	0.424768
2007-08-21 02:00:00	0.473717
2007-08-21 03:00:00	0.50081
2007-08-21 04:00:00	0.387355
2007-08-21 05:00:00	0.474745
2007-08-21 06:00:00	0.466443
2007-08-21 07:00:00	0.383294
2007-08-21 08:00:00	0.474633
2007-08-21 09:00:00	0.432941
2007-08-21 10:00:00	0.408572
2007-08-21 11:00:00	0.506339
2007-08-21 12:00:00	0.437474
2007-08-21 13:00:00	0.396449
2007-08-21 14:00:00	0.356385
2007-08-21 15:00:00	0.41002
2007-08-21 16:00:00	0.370029
2007-08-21 17:00:00	0.311476
2007-08-21 18:00:00	0.401295
2007-08-21 19:00:00	0.494935
2007-08-21 20:00:00	0.612619
2007-08-21 21:00:00	0.569287
2007-08-21 22:00:00	0.601657
2007-08-21 23:00:00	0.608274
2007-08-22	0.592855
2007-08-22 01:00:00	0.623966
2007-08-22 02:00:00	0.625912
2007-08-22 03:00:00	0.538547
2007-08-22 04:00:00	0.59576
2007-08-22 05:00:00	0.616869
2007-08-22 06:00:00	0.537142
2007-08-22 07:00:00	0.613717
2007-08-22 08:00:00	0.627053
2007-08-22 09:00:00	0.619631
2007-08-22 10:00:00	0.676186
2007-08-22 11:00:00	0.633298
2007-08-22 12:00:00	0.648785
2007-08-22 13:00:00	0.646757
2007-08-22 14:00:00	0.684444
2007-08-22 15:00:00	0.663546
2007-08-22 16:00:00	0.707886
2007-08-22 17:00:00	0.734458
2007-08-22 18:00:00	0.680931
2007-08-22 19:00:00	0.59841
2007-08-22 20:00:00	0.531487
2007-08-22 21:00:00	0.522273
2007-08-22 22:00:00	0.448818
2007-08-22 23:00:00	0.500186
2007-08-23	0.543211
2007-08-23 01:00:00	0.399574
2007-08-23 02:00:00	0.535379
2007-08-23 03:00:00	0.452588
2007-08-23 04:00:00	0.562659
2007-08-23 05:00:00	0.483937
2007-08-23 06:00:00	0.465564
2007-08-23 07:00:00	0.410177
2007-08-23 08:00:00	0.406651
2007-08-23 09:00:00	0.464813
2007-08-23 10:00:00	0.388397
2007-08-23 11:00:00	0.387184
2007-08-23 12:00:00	0.42615
2007-08-23 13:00:00	0.387347
2007-08-23 14:00:00	0.431351
2007-08-23 15:00:00	0.444484
2007-08-23 16:00:00	0.464199
2007-08-23 17:00:00	0.441853
2007-08-23 18:00:00	0.467356
2007-08-23 19:00:00	0.510808
2007-08-23 20:00:00	0.535814
2007-08-23 21:00:00	0.570312
2007-08-23 22:00:00	0.521453
2007-08-23 23:00:00	0.60772
2007-08-24	0.712869
2007-08-24 01:00:00	0.760408
2007-08-24 02:00:00	0.718011
2007-08-24 03:00:00	0.75475
2007-08-24 04:00:00	0.776032
2007-08-24 05:00:00	0.815291
2007-08-24 06:00:00	0.779838
2007-08-24 07:00:00	0.805021
2007-08-24 08:00:00	0.750988
2007-08-24 09:00:00	0.734876
2007-08-24 10:00:00	0.731842
2007-08-24 11:00:00	0.735633
2007-08-24 12:00:00	0.775408
2007-08-24 13:00:00	0.78701
2007-08-24 14:00:00	0.733699
2007-08-24 15:00:00	0.802695
2007-08-24 16:00:00	0.828303
2007-08-24 17:00:00	0.823219
2007-08-24 18:00:00	0.842706
2007-08-24 19:00:00	0.793141
2007-08-24 20:00:00	0.774674
2007-08-24 21:00:00	0.701721
2007-08-24 22:00:00	0.693512
2007-08-24 23:00:00	0.633483
2007-08-25	0.667932
2007-08-25 01:00:00	0.612554
2007-08-25 02:00:00	0.551414
2007-08-25 03:00:00	0.578444
2007-08-25 04:00:00	0.606456
2007-08-25 05:00:00	0.594877
2007-08-25 06:00:00	0.610356
2007-08-25 07:00:00	0.58186
2007-08-25 08:00:00	0.604567
2007-08-25 09:00:00	0.64281
2007-08-25 10:00:00	0.601529
2007-08-25 11:00:00	0.627896
2007-08-25 12:00:00	0.648193
2007-08-25 13:00:00	0.568898
2007-08-25 14:00:00	0.669312
2007-08-25 15:00:00	0.707721
2007-08-25 16:00:00	0.672156
2007-08-25 17:00:00	0.57625
2007-08-25 18:00:00	0.565808
2007-08-25 19:00:00	0.656753
2007-08-25 20:00:00	0.60535
2007-08-25 21:00:00	0.672418
2007-08-25 22:00:00	0.70024
2007-08-25 23:00:00	0.653924
2007-08-26	0.633741
2007-08-26 01:00:00	0.73392
2007-08-26 02:00:00	0.725687
2007-08-26 03:00:00	0.667164
2007-08-26 04:00:00	0.649456
2007-08-26 05:00:00	0.56242
2007-08-26 06:00:00	0.616892
2007-08-26 07:00:00	0.605096
2007-08-26 08:00:00	0.64435
2007-08-26 09:00:00	0.677419
2007-08-26 10:00:00	0.756801
2007-08-26 11:00:00	0.673611
2007-08-26 12:00:00	0.662794
2007-08-26 13:00:00	0.67619
2007-08-26 14:00:00	0.589194
2007-08-26 15:00:00	0.57944
2007-08-26 16:00:00	0.633867
2007-08-26 17:00:00	0.580321
2007-08-26 18:00:00	0.665508
2007-08-26 19:00:00	0.568232
2007-08-26 20:00:00	0.507717
2007-08-26 21:00:00	0.643085
2007-08-26 22:00:00	0.660952
2007-08-26 23:00:00	0.793316
2007-08-27	0.788525
2007-08-27 01:00:00	0.826048
2007-08-27 02:00:00	0.762447
2007-08-27 03:00:00	0.743248
2007-08-27 04:00:00	0.742407
2007-08-27 05:00:00	0.753619
2007-08-27 06:00:00	0.691578
2007-08-27 07:00:00	0.828214
2007-08-27 08:00:00	0.737739
2007-08-27 09:00:00	0.678943
2007-08-27 10:00:00	0.597755
2007-08-27 11:00:00	0.559916
2007-08-27 12:00:00	0.591986
2007-08-27 13:00:00	0.500329
2007-08-27 14:00:00	0.575276
2007-08-27 15:00:00	0.532696
2007-08-27 16:00:00	0.501567
2007-08-27 17:00:00	0.525825
2007-08-27 18:00:00	0.60625
2007-08-27 19:00:00	0.511036
2007-08-27 20:00:00	0.546992
2007-08-27 21:00:00	0.498638
2007-08-27 22:00:00	0.50059
2007-08-27 23:00:00	0.454271
2007-08-28	0.392784
2007-08-28 01:00:00	0.386712
2007-08-28 02:00:00	0.41294
2007-08-28 03:00:00	0.414453
2007-08-28 04:00:00	0.467518
2007-08-28 05:00:00	0.388053
2007-08-28 06:00:00	0.434329
2007-08-28 07:00:00	0.392004
2007-08-28 08:00:00	0.497291
2007-08-28 09:00:00	0.44039
2007-08-28 10:00:00	0.542427
2007-08-28 11:00:00	0.461509
2007-08-28 12:00:00	0.597866
2007-08-28 13:00:00	0.597625
2007-08-28 14:00:00	0.687673
2007-08-28 15:00:00	0.522008
2007-08-28 16:00:00	0.524509
2007-08-28 17:00:00	0.495435
2007-08-28 18:00:00	0.551647
2007-08-28 19:00:00	0.506047
2007-08-28 20:00:00	0.443031
2007-08-28 21:00:00	0.494242
2007-08-28 22:00:00	0.541597
2007-08-28 23:00:00	0.499945
2007-08-29	0.596946
2007-08-29 01:00:00	0.450932
2007-08-29 02:00:00	0.499199
2007-08-29 03:00:00	0.543621
2007-08-29 04:00:00	0.508177
2007-08-29 05:00:00	0.487847
2007-08-29 06:00:00	0.474072
2007-08-29 07:00:00	0.485163
2007-08-29 08:00:00	0.397525
2007-08-29 09:00:00	0.400717
2007-08-29 10:00:00	0.462332
2007-08-29 11:00:00	0.404379
2007-08-29 12:00:00	0.466051
2007-08-29 13:00:00	0.44408
2007-08-29 14:00:00	0.295599
2007-08-29 15:00:00	0.372981
2007-08-29 16:00:00	0.344592
2007-08-29 17:00:00	0.366353
2007-08-29 18:00:00	0.396861
2007-08-29 19:00:00	0.489828
2007-08-29 20:00:00	0.465724
2007-08-29 21:00:00	0.477006
2007-08-29 22:00:00	0.514147
2007-08-29 23:00:00	0.526408
2007-08-30	0.518837
2007-08-30 01:00:00	0.481035
2007-08-30 02:00:00	0.506968
2007-08-30 03:00:00	0.457514
2007-08-30 04:00:00	0.487985
2007-08-30 05:00:00	0.498919
2007-08-30 06:00:00	0.436309
2007-08-30 07:00:00	0.484437
2007-08-30 08:00:00	0.537163
2007-08-30 09:00:00	0.599727
2007-08-30 10:00:00	0.546335
2007-08-30 11:00:00	0.552004
2007-08-30 12:00:00	0.470544
2007-08-30 13:00:00	0.514295
2007-08-30 14:00:00	0.477853
2007-08-30 15:00:00	0.493935
2007-08-30 16:00:00	0.549383
2007-08-30 17:00:00	0.542691
2007-08-30 18:00:00	0.428855
2007-08-30 19:00:00	0.494041
2007-08-30 20:00:00	0.452179
2007-08-30 21:00:00	0.453144
2007-08-30 22:00:00	0.328729
2007-08-30 23:00:00	0.332125

## Sheet: Hourly_MSE24
Timestamp	MSE24_hourly_kW2
2007-08-01	0.417082
2007-08-01 01:00:00	0.574592
2007-08-01 02:00:00	0.537608
2007-08-01 03:00:00	0.421573
2007-08-01 04:00:00	0.605229
2007-08-01 05:00:00	0.57794
2007-08-01 06:00:00	0.521944
2007-08-01 07:00:00	0.586195
2007-08-01 08:00:00	0.494617
2007-08-01 09:00:00	0.385132
2007-08-01 10:00:00	0.475356
2007-08-01 11:00:00	0.480872
2007-08-01 12:00:00	0.410211
2007-08-01 13:00:00	0.393173
2007-08-01 14:00:00	0.284876
2007-08-01 15:00:00	0.275771
2007-08-01 16:00:00	0.244691
2007-08-01 17:00:00	0.317492
2007-08-01 18:00:00	0.238607
2007-08-01 19:00:00	0.322084
2007-08-01 20:00:00	0.323794
2007-08-01 21:00:00	0.333546
2007-08-01 22:00:00	0.229856
2007-08-01 23:00:00	0.33269
2007-08-02	0.336007
2007-08-02 01:00:00	0.234777
2007-08-02 02:00:00	0.292982
2007-08-02 03:00:00	0.296236
2007-08-02 04:00:00	0.279669
2007-08-02 05:00:00	0.254286
2007-08-02 06:00:00	0.363554
2007-08-02 07:00:00	0.256652
2007-08-02 08:00:00	0.30237
2007-08-02 09:00:00	0.350778
2007-08-02 10:00:00	0.306373
2007-08-02 11:00:00	0.318475
2007-08-02 12:00:00	0.363675
2007-08-02 13:00:00	0.302953
2007-08-02 14:00:00	0.311858
2007-08-02 15:00:00	0.302059
2007-08-02 16:00:00	0.329673
2007-08-02 17:00:00	0.327344
2007-08-02 18:00:00	0.388103
2007-08-02 19:00:00	0.364735
2007-08-02 20:00:00	0.303759
2007-08-02 21:00:00	0.343067
2007-08-02 22:00:00	0.286939
2007-08-02 23:00:00	0.263373
2007-08-03	0.258016
2007-08-03 01:00:00	0.235195
2007-08-03 02:00:00	0.253634
2007-08-03 03:00:00	0.336841
2007-08-03 04:00:00	0.272617
2007-08-03 05:00:00	0.217477
2007-08-03 06:00:00	0.252698
2007-08-03 07:00:00	0.256336
2007-08-03 08:00:00	0.24992
2007-08-03 09:00:00	0.227399
2007-08-03 10:00:00	0.206908
2007-08-03 11:00:00	0.254489
2007-08-03 12:00:00	0.29054
2007-08-03 13:00:00	0.174976
2007-08-03 14:00:00	0.236406
2007-08-03 15:00:00	0.301211
2007-08-03 16:00:00	0.238116
2007-08-03 17:00:00	0.191757
2007-08-03 18:00:00	0.21997
2007-08-03 19:00:00	0.192661
2007-08-03 20:00:00	0.185895
2007-08-03 21:00:00	0.175116
2007-08-03 22:00:00	0.17088
2007-08-03 23:00:00	0.257002
2007-08-04	0.310272
2007-08-04 01:00:00	0.300878
2007-08-04 02:00:00	0.306615
2007-08-04 03:00:00	0.279603
2007-08-04 04:00:00	0.308249
2007-08-04 05:00:00	0.28307
2007-08-04 06:00:00	0.299886
2007-08-04 07:00:00	0.293528
2007-08-04 08:00:00	0.352405
2007-08-04 09:00:00	0.31833
2007-08-04 10:00:00	0.370738
2007-08-04 11:00:00	0.317293
2007-08-04 12:00:00	0.234784
2007-08-04 13:00:00	0.265571
2007-08-04 14:00:00	0.276374
2007-08-04 15:00:00	0.325281
2007-08-04 16:00:00	0.355028
2007-08-04 17:00:00	0.33593
2007-08-04 18:00:00	0.263991
2007-08-04 19:00:00	0.225318
2007-08-04 20:00:00	0.292254
2007-08-04 21:00:00	0.271048
2007-08-04 22:00:00	0.273974
2007-08-04 23:00:00	0.248863
2007-08-05	0.188856
2007-08-05 01:00:00	0.237668
2007-08-05 02:00:00	0.272835
2007-08-05 03:00:00	0.194365
2007-08-05 04:00:00	0.258552
2007-08-05 05:00:00	0.222444
2007-08-05 06:00:00	0.180646
2007-08-05 07:00:00	0.275518
2007-08-05 08:00:00	0.337813
2007-08-05 09:00:00	0.446896
2007-08-05 10:00:00	0.497979
2007-08-05 11:00:00	0.473456
2007-08-05 12:00:00	0.415867
2007-08-05 13:00:00	0.417776
2007-08-05 14:00:00	0.415386
2007-08-05 15:00:00	0.443918
2007-08-05 16:00:00	0.390203
2007-08-05 17:00:00	0.413695
2007-08-05 18:00:00	0.442239
2007-08-05 19:00:00	0.426743
2007-08-05 20:00:00	0.385234
2007-08-05 21:00:00	0.337795
2007-08-05 22:00:00	0.373983
2007-08-05 23:00:00	0.40122
2007-08-06	0.446396
2007-08-06 01:00:00	0.437075
2007-08-06 02:00:00	0.489336
2007-08-06 03:00:00	0.432394
2007-08-06 04:00:00	0.39404
2007-08-06 05:00:00	0.366356
2007-08-06 06:00:00	0.446929
2007-08-06 07:00:00	0.446668
2007-08-06 08:00:00	0.384914
2007-08-06 09:00:00	0.304405
2007-08-06 10:00:00	0.318915
2007-08-06 11:00:00	0.288456
2007-08-06 12:00:00	0.260442
2007-08-06 13:00:00	0.248685
2007-08-06 14:00:00	0.246599
2007-08-06 15:00:00	0.261372
2007-08-06 16:00:00	0.317971
2007-08-06 17:00:00	0.427733
2007-08-06 18:00:00	0.472756
2007-08-06 19:00:00	0.547858
2007-08-06 20:00:00	0.537957
2007-08-06 21:00:00	0.526414
2007-08-06 22:00:00	0.470845
2007-08-06 23:00:00	0.499153
2007-08-07	0.514981
2007-08-07 01:00:00	0.509224
2007-08-07 02:00:00	0.407319
2007-08-07 03:00:00	0.405966
2007-08-07 04:00:00	0.454926
2007-08-07 05:00:00	0.501172
2007-08-07 06:00:00	0.517092
2007-08-07 07:00:00	0.522209
2007-08-07 08:00:00	0.423302
2007-08-07 09:00:00	0.466964
2007-08-07 10:00:00	0.591385
2007-08-07 11:00:00	0.675793
2007-08-07 12:00:00	0.595091
2007-08-07 13:00:00	0.513491
2007-08-07 14:00:00	0.481662
2007-08-07 15:00:00	0.553427
2007-08-07 16:00:00	0.467312
2007-08-07 17:00:00	0.369205
2007-08-07 18:00:00	0.43979
2007-08-07 19:00:00	0.37419
2007-08-07 20:00:00	0.313493
2007-08-07 21:00:00	0.348789
2007-08-07 22:00:00	0.388546
2007-08-07 23:00:00	0.406585
2007-08-08	0.528731
2007-08-08 01:00:00	0.535731
2007-08-08 02:00:00	0.605256
2007-08-08 03:00:00	0.606449
2007-08-08 04:00:00	0.482982
2007-08-08 05:00:00	0.543708
2007-08-08 06:00:00	0.536064
2007-08-08 07:00:00	0.598277
2007-08-08 08:00:00	0.559652
2007-08-08 09:00:00	0.456738
2007-08-08 10:00:00	0.468663
2007-08-08 11:00:00	0.540173
2007-08-08 12:00:00	0.524776
2007-08-08 13:00:00	0.510774
2007-08-08 14:00:00	0.473961
2007-08-08 15:00:00	0.602437
2007-08-08 16:00:00	0.531386
2007-08-08 17:00:00	0.561651
2007-08-08 18:00:00	0.558657
2007-08-08 19:00:00	0.523725
2007-08-08 20:00:00	0.487995
2007-08-08 21:00:00	0.552916
2007-08-08 22:00:00	0.520777
2007-08-08 23:00:00	0.600062
2007-08-09	0.448678
2007-08-09 01:00:00	0.513956
2007-08-09 02:00:00	0.535687
2007-08-09 03:00:00	0.487076
2007-08-09 04:00:00	0.368172
2007-08-09 05:00:00	0.428348
2007-08-09 06:00:00	0.423866
2007-08-09 07:00:00	0.516249
2007-08-09 08:00:00	0.534282
2007-08-09 09:00:00	0.598189
2007-08-09 10:00:00	0.67723
2007-08-09 11:00:00	0.486751
2007-08-09 12:00:00	0.489595
2007-08-09 13:00:00	0.399308
2007-08-09 14:00:00	0.406747
2007-08-09 15:00:00	0.516039
2007-08-09 16:00:00	0.380641
2007-08-09 17:00:00	0.367567
2007-08-09 18:00:00	0.403694
2007-08-09 19:00:00	0.393596
2007-08-09 20:00:00	0.358102
2007-08-09 21:00:00	0.312426
2007-08-09 22:00:00	0.330108
2007-08-09 23:00:00	0.371042
2007-08-10	0.30422
2007-08-10 01:00:00	0.360878
2007-08-10 02:00:00	0.35522
2007-08-10 03:00:00	0.322787
2007-08-10 04:00:00	0.319677
2007-08-10 05:00:00	0.321191
2007-08-10 06:00:00	0.354594
2007-08-10 07:00:00	0.399045
2007-08-10 08:00:00	0.309339
2007-08-10 09:00:00	0.24798
2007-08-10 10:00:00	0.21214
2007-08-10 11:00:00	0.341165
2007-08-10 12:00:00	0.329241
2007-08-10 13:00:00	0.234151
2007-08-10 14:00:00	0.221359
2007-08-10 15:00:00	0.286088
2007-08-10 16:00:00	0.27764
2007-08-10 17:00:00	0.288767
2007-08-10 18:00:00	0.375199
2007-08-10 19:00:00	0.311712
2007-08-10 20:00:00	0.347089
2007-08-10 21:00:00	0.33637
2007-08-10 22:00:00	0.304107
2007-08-10 23:00:00	0.34809
2007-08-11	0.300451
2007-08-11 01:00:00	0.352621
2007-08-11 02:00:00	0.350557
2007-08-11 03:00:00	0.315271
2007-08-11 04:00:00	0.307398
2007-08-11 05:00:00	0.31537
2007-08-11 06:00:00	0.338396
2007-08-11 07:00:00	0.389907
2007-08-11 08:00:00	0.339394
2007-08-11 09:00:00	0.387783
2007-08-11 10:00:00	0.400352
2007-08-11 11:00:00	0.261703
2007-08-11 12:00:00	0.227049
2007-08-11 13:00:00	0.21366
2007-08-11 14:00:00	0.331399
2007-08-11 15:00:00	0.276144
2007-08-11 16:00:00	0.246481
2007-08-11 17:00:00	0.294554
2007-08-11 18:00:00	0.313586
2007-08-11 19:00:00	0.255372
2007-08-11 20:00:00	0.216959
2007-08-11 21:00:00	0.214926
2007-08-11 22:00:00	0.392572
2007-08-11 23:00:00	1.05387
2007-08-12	1.11237
2007-08-12 01:00:00	1.08684
2007-08-12 02:00:00	1.11766
2007-08-12 03:00:00	0.973496
2007-08-12 04:00:00	0.964667
2007-08-12 05:00:00	1.03285
2007-08-12 06:00:00	1.03533
2007-08-12 07:00:00	1.17532
2007-08-12 08:00:00	1.20963
2007-08-12 09:00:00	1.14741
2007-08-12 10:00:00	1.07037
2007-08-12 11:00:00	1.0193
2007-08-12 12:00:00	0.959632
2007-08-12 13:00:00	0.898272
2007-08-12 14:00:00	0.949661
2007-08-12 15:00:00	0.973536
2007-08-12 16:00:00	0.875125
2007-08-12 17:00:00	0.95072
2007-08-12 18:00:00	0.856612
2007-08-12 19:00:00	0.857424
2007-08-12 20:00:00	0.942503
2007-08-12 21:00:00	0.855458
2007-08-12 22:00:00	0.748902
2007-08-12 23:00:00	0.248768
2007-08-13	0.202967
2007-08-13 01:00:00	0.207512
2007-08-13 02:00:00	0.288068
2007-08-13 03:00:00	0.378941
2007-08-13 04:00:00	0.324327
2007-08-13 05:00:00	0.261861
2007-08-13 06:00:00	0.354272
2007-08-13 07:00:00	0.221894
2007-08-13 08:00:00	0.269543
2007-08-13 09:00:00	0.273809
2007-08-13 10:00:00	0.40777
2007-08-13 11:00:00	0.447637
2007-08-13 12:00:00	0.348918
2007-08-13 13:00:00	0.338603
2007-08-13 14:00:00	0.378094
2007-08-13 15:00:00	0.369756
2007-08-13 16:00:00	0.388176
2007-08-13 17:00:00	0.422169
2007-08-13 18:00:00	0.461382
2007-08-13 19:00:00	0.467462
2007-08-13 20:00:00	0.307936
2007-08-13 21:00:00	0.334838
2007-08-13 22:00:00	0.352046
2007-08-13 23:00:00	0.379728
2007-08-14	0.483794
2007-08-14 01:00:00	0.392276
2007-08-14 02:00:00	0.217774
2007-08-14 03:00:00	0.229861
2007-08-14 04:00:00	0.216157
2007-08-14 05:00:00	0.354288
2007-08-14 06:00:00	0.34158
2007-08-14 07:00:00	0.308878
2007-08-14 08:00:00	0.319176
2007-08-14 09:00:00	0.314271
2007-08-14 10:00:00	0.310248
2007-08-14 11:00:00	0.326876
2007-08-14 12:00:00	0.295663
2007-08-14 13:00:00	0.345357
2007-08-14 14:00:00	0.416323
2007-08-14 15:00:00	0.352807
2007-08-14 16:00:00	0.289632
2007-08-14 17:00:00	0.371665
2007-08-14 18:00:00	0.318655
2007-08-14 19:00:00	0.285827
2007-08-14 20:00:00	0.40014
2007-08-14 21:00:00	0.400753
2007-08-14 22:00:00	0.445552
2007-08-14 23:00:00	0.463758
2007-08-15	0.362647
2007-08-15 01:00:00	0.318034
2007-08-15 02:00:00	0.388228
2007-08-15 03:00:00	0.323649
2007-08-15 04:00:00	0.359764
2007-08-15 05:00:00	0.347804
2007-08-15 06:00:00	0.351784
2007-08-15 07:00:00	0.433116
2007-08-15 08:00:00	0.486579
2007-08-15 09:00:00	0.575902
2007-08-15 10:00:00	0.447141
2007-08-15 11:00:00	0.35241
2007-08-15 12:00:00	0.347939
2007-08-15 13:00:00	0.392248
2007-08-15 14:00:00	0.388607
2007-08-15 15:00:00	0.466083
2007-08-15 16:00:00	0.464629
2007-08-15 17:00:00	0.373895
2007-08-15 18:00:00	0.363297
2007-08-15 19:00:00	0.347421
2007-08-15 20:00:00	0.313819
2007-08-15 21:00:00	0.267339
2007-08-15 22:00:00	0.3411
2007-08-15 23:00:00	0.390248
2007-08-16	0.540431
2007-08-16 01:00:00	0.499067
2007-08-16 02:00:00	0.453658
2007-08-16 03:00:00	0.382366
2007-08-16 04:00:00	0.425584
2007-08-16 05:00:00	0.48696
2007-08-16 06:00:00	0.528643
2007-08-16 07:00:00	0.933806
2007-08-16 08:00:00	0.96235
2007-08-16 09:00:00	0.880917
2007-08-16 10:00:00	0.804856
2007-08-16 11:00:00	0.74228
2007-08-16 12:00:00	0.787683
2007-08-16 13:00:00	0.849536
2007-08-16 14:00:00	0.957198
2007-08-16 15:00:00	0.884563
2007-08-16 16:00:00	0.877373
2007-08-16 17:00:00	0.890836
2007-08-16 18:00:00	0.858017
2007-08-16 19:00:00	0.854118
2007-08-16 20:00:00	0.778616
2007-08-16 21:00:00	0.83134
2007-08-16 22:00:00	0.932591
2007-08-16 23:00:00	0.918166
2007-08-17	0.776314
2007-08-17 01:00:00	0.747736
2007-08-17 02:00:00	0.954244
2007-08-17 03:00:00	0.928116
2007-08-17 04:00:00	0.929969
2007-08-17 05:00:00	1.01088
2007-08-17 06:00:00	1.02089
2007-08-17 07:00:00	0.490048
2007-08-17 08:00:00	0.25897
2007-08-17 09:00:00	0.331813
2007-08-17 10:00:00	0.317234
2007-08-17 11:00:00	0.383949
2007-08-17 12:00:00	0.39527
2007-08-17 13:00:00	0.393007
2007-08-17 14:00:00	0.347157
2007-08-17 15:00:00	0.348361
2007-08-17 16:00:00	0.374364
2007-08-17 17:00:00	0.271162
2007-08-17 18:00:00	0.28779
2007-08-17 19:00:00	0.368731
2007-08-17 20:00:00	0.3688
2007-08-17 21:00:00	0.307759
2007-08-17 22:00:00	0.338324
2007-08-17 23:00:00	0.213353
2007-08-18	0.274114
2007-08-18 01:00:00	0.292381
2007-08-18 02:00:00	0.309003
2007-08-18 03:00:00	0.401888
2007-08-18 04:00:00	0.288915
2007-08-18 05:00:00	0.267985
2007-08-18 06:00:00	0.211192
2007-08-18 07:00:00	0.220591
2007-08-18 08:00:00	0.239404
2007-08-18 09:00:00	0.21397
2007-08-18 10:00:00	0.234654
2007-08-18 11:00:00	0.208803
2007-08-18 12:00:00	0.141954
2007-08-18 13:00:00	0.202784
2007-08-18 14:00:00	0.162893
2007-08-18 15:00:00	0.371705
2007-08-18 16:00:00	0.806573
2007-08-18 17:00:00	0.898823
2007-08-18 18:00:00	1.08906
2007-08-18 19:00:00	1.53575
2007-08-18 20:00:00	1.74056
2007-08-18 21:00:00	1.57425
2007-08-18 22:00:00	1.75148
2007-08-18 23:00:00	1.70082
2007-08-19	1.54159
2007-08-19 01:00:00	1.4124
2007-08-19 02:00:00	1.48035
2007-08-19 03:00:00	1.37263
2007-08-19 04:00:00	1.43787
2007-08-19 05:00:00	1.4278
2007-08-19 06:00:00	1.42917
2007-08-19 07:00:00	1.42876
2007-08-19 08:00:00	1.48768
2007-08-19 09:00:00	1.39008
2007-08-19 10:00:00	1.52518
2007-08-19 11:00:00	1.45863
2007-08-19 12:00:00	1.63041
2007-08-19 13:00:00	1.67319
2007-08-19 14:00:00	1.57973
2007-08-19 15:00:00	1.51469
2007-08-19 16:00:00	1.22903
2007-08-19 17:00:00	0.998205
2007-08-19 18:00:00	0.920479
2007-08-19 19:00:00	0.795309
2007-08-19 20:00:00	0.633134
2007-08-19 21:00:00	0.542514
2007-08-19 22:00:00	0.498098
2007-08-19 23:00:00	0.5688
2007-08-20	0.467919
2007-08-20 01:00:00	0.534811
2007-08-20 02:00:00	0.543148
2007-08-20 03:00:00	0.478591
2007-08-20 04:00:00	0.564873
2007-08-20 05:00:00	0.619381
2007-08-20 06:00:00	0.637574
2007-08-20 07:00:00	0.58192
2007-08-20 08:00:00	0.539608
2007-08-20 09:00:00	0.568096
2007-08-20 10:00:00	0.512005
2007-08-20 11:00:00	0.471179
2007-08-20 12:00:00	0.543822
2007-08-20 13:00:00	0.433363
2007-08-20 14:00:00	0.393065
2007-08-20 15:00:00	0.363912
2007-08-20 16:00:00	0.351086
2007-08-20 17:00:00	0.333757
2007-08-20 18:00:00	0.380972
2007-08-20 19:00:00	0.323925
2007-08-20 20:00:00	0.301078
2007-08-20 21:00:00	0.408629
2007-08-20 22:00:00	0.336826
2007-08-20 23:00:00	0.408401
2007-08-21	0.277053
2007-08-21 01:00:00	0.219469
2007-08-21 02:00:00	0.308161
2007-08-21 03:00:00	0.320079
2007-08-21 04:00:00	0.204444
2007-08-21 05:00:00	0.300876
2007-08-21 06:00:00	0.306534
2007-08-21 07:00:00	0.230172
2007-08-21 08:00:00	0.327535
2007-08-21 09:00:00	0.250393
2007-08-21 10:00:00	0.224257
2007-08-21 11:00:00	0.325282
2007-08-21 12:00:00	0.278248
2007-08-21 13:00:00	0.222396
2007-08-21 14:00:00	0.217609
2007-08-21 15:00:00	0.256732
2007-08-21 16:00:00	0.211009
2007-08-21 17:00:00	0.13395
2007-08-21 18:00:00	0.301589
2007-08-21 19:00:00	0.59391
2007-08-21 20:00:00	0.719848
2007-08-21 21:00:00	0.691936
2007-08-21 22:00:00	0.684017
2007-08-21 23:00:00	0.740555
2007-08-22	0.683494
2007-08-22 01:00:00	0.745445
2007-08-22 02:00:00	0.724319
2007-08-22 03:00:00	0.636248
2007-08-22 04:00:00	0.733491
2007-08-22 05:00:00	0.771
2007-08-22 06:00:00	0.554596
2007-08-22 07:00:00	0.817497
2007-08-22 08:00:00	0.76941
2007-08-22 09:00:00	0.743532
2007-08-22 10:00:00	0.857147
2007-08-22 11:00:00	0.768457
2007-08-22 12:00:00	0.82348
2007-08-22 13:00:00	0.822144
2007-08-22 14:00:00	0.925011
2007-08-22 15:00:00	0.903867
2007-08-22 16:00:00	0.972177
2007-08-22 17:00:00	1.01117
2007-08-22 18:00:00	0.896826
2007-08-22 19:00:00	0.623652
2007-08-22 20:00:00	0.539655
2007-08-22 21:00:00	0.492279
2007-08-22 22:00:00	0.372545
2007-08-22 23:00:00	0.454858
2007-08-23	0.486639
2007-08-23 01:00:00	0.356938
2007-08-23 02:00:00	0.517853
2007-08-23 03:00:00	0.42926
2007-08-23 04:00:00	0.505231
2007-08-23 05:00:00	0.4711
2007-08-23 06:00:00	0.434456
2007-08-23 07:00:00	0.348353
2007-08-23 08:00:00	0.289272
2007-08-23 09:00:00	0.337084
2007-08-23 10:00:00	0.321501
2007-08-23 11:00:00	0.296922
2007-08-23 12:00:00	0.28985
2007-08-23 13:00:00	0.225683
2007-08-23 14:00:00	0.381403
2007-08-23 15:00:00	0.339862
2007-08-23 16:00:00	0.381717
2007-08-23 17:00:00	0.329412
2007-08-23 18:00:00	0.375452
2007-08-23 19:00:00	0.51996
2007-08-23 20:00:00	0.651425
2007-08-23 21:00:00	0.625591
2007-08-23 22:00:00	0.538617
2007-08-23 23:00:00	0.74952
2007-08-24	1.09441
2007-08-24 01:00:00	1.14494
2007-08-24 02:00:00	1.01617
2007-08-24 03:00:00	0.997237
2007-08-24 04:00:00	1.26673
2007-08-24 05:00:00	1.24935
2007-08-24 06:00:00	1.17376
2007-08-24 07:00:00	1.28612
2007-08-24 08:00:00	1.09226
2007-08-24 09:00:00	1.11922
2007-08-24 10:00:00	1.09752
2007-08-24 11:00:00	1.0929
2007-08-24 12:00:00	1.20385
2007-08-24 13:00:00	1.18753
2007-08-24 14:00:00	1.01571
2007-08-24 15:00:00	1.12125
2007-08-24 16:00:00	1.16272
2007-08-24 17:00:00	1.22145
2007-08-24 18:00:00	1.22946
2007-08-24 19:00:00	1.18133
2007-08-24 20:00:00	1.03991
2007-08-24 21:00:00	0.920275
2007-08-24 22:00:00	0.809528
2007-08-24 23:00:00	0.746524
2007-08-25	0.580174
2007-08-25 01:00:00	0.523089
2007-08-25 02:00:00	0.417146
2007-08-25 03:00:00	0.494431
2007-08-25 04:00:00	0.557826
2007-08-25 05:00:00	0.522894
2007-08-25 06:00:00	0.588874
2007-08-25 07:00:00	0.487231
2007-08-25 08:00:00	0.535985
2007-08-25 09:00:00	0.582138
2007-08-25 10:00:00	0.504038
2007-08-25 11:00:00	0.59395
2007-08-25 12:00:00	0.656139
2007-08-25 13:00:00	0.565377
2007-08-25 14:00:00	0.72
2007-08-25 15:00:00	0.879412
2007-08-25 16:00:00	0.858431
2007-08-25 17:00:00	0.672455
2007-08-25 18:00:00	0.72023
2007-08-25 19:00:00	0.828657
2007-08-25 20:00:00	0.779163
2007-08-25 21:00:00	0.963406
2007-08-25 22:00:00	0.885177
2007-08-25 23:00:00	0.843934
2007-08-26	0.942484
2007-08-26 01:00:00	0.971537
2007-08-26 02:00:00	1.0128
2007-08-26 03:00:00	0.828931
2007-08-26 04:00:00	0.889448
2007-08-26 05:00:00	0.84874
2007-08-26 06:00:00	0.897922
2007-08-26 07:00:00	0.900228
2007-08-26 08:00:00	0.918676
2007-08-26 09:00:00	1.00371
2007-08-26 10:00:00	1.04719
2007-08-26 11:00:00	0.960091
2007-08-26 12:00:00	0.769295
2007-08-26 13:00:00	0.859183
2007-08-26 14:00:00	0.574925
2007-08-26 15:00:00	0.484311
2007-08-26 16:00:00	0.596166
2007-08-26 17:00:00	0.535798
2007-08-26 18:00:00	0.560842
2007-08-26 19:00:00	0.52278
2007-08-26 20:00:00	0.409683
2007-08-26 21:00:00	0.572483
2007-08-26 22:00:00	0.663653
2007-08-26 23:00:00	1.0005
2007-08-27	0.961906
2007-08-27 01:00:00	1.01117
2007-08-27 02:00:00	0.937732
2007-08-27 03:00:00	0.906459
2007-08-27 04:00:00	0.923767
2007-08-27 05:00:00	1.00162
2007-08-27 06:00:00	0.81953
2007-08-27 07:00:00	1.0436
2007-08-27 08:00:00	0.8688
2007-08-27 09:00:00	0.762296
2007-08-27 10:00:00	0.679666
2007-08-27 11:00:00	0.578803
2007-08-27 12:00:00	0.655267
2007-08-27 13:00:00	0.567565
2007-08-27 14:00:00	0.700974
2007-08-27 15:00:00	0.569778
2007-08-27 16:00:00	0.568937
2007-08-27 17:00:00	0.563245
2007-08-27 18:00:00	0.699701
2007-08-27 19:00:00	0.573898
2007-08-27 20:00:00	0.577347
2007-08-27 21:00:00	0.523451
2007-08-27 22:00:00	0.489541
2007-08-27 23:00:00	0.300298
2007-08-28	0.278668
2007-08-28 01:00:00	0.208404
2007-08-28 02:00:00	0.255332
2007-08-28 03:00:00	0.286662
2007-08-28 04:00:00	0.303226
2007-08-28 05:00:00	0.219143
2007-08-28 06:00:00	0.287541
2007-08-28 07:00:00	0.222168
2007-08-28 08:00:00	0.330505
2007-08-28 09:00:00	0.306208
2007-08-28 10:00:00	0.433838
2007-08-28 11:00:00	0.323155
2007-08-28 12:00:00	0.459678
2007-08-28 13:00:00	0.516156
2007-08-28 14:00:00	0.604606
2007-08-28 15:00:00	0.359679
2007-08-28 16:00:00	0.363979
2007-08-28 17:00:00	0.350013
2007-08-28 18:00:00	0.418614
2007-08-28 19:00:00	0.355943
2007-08-28 20:00:00	0.31434
2007-08-28 21:00:00	0.342584
2007-08-28 22:00:00	0.411965
2007-08-28 23:00:00	0.341741
2007-08-29	0.487834
2007-08-29 01:00:00	0.292645
2007-08-29 02:00:00	0.361053
2007-08-29 03:00:00	0.441899
2007-08-29 04:00:00	0.409338
2007-08-29 05:00:00	0.360063
2007-08-29 06:00:00	0.388656
2007-08-29 07:00:00	0.355412
2007-08-29 08:00:00	0.247676
2007-08-29 09:00:00	0.272634
2007-08-29 10:00:00	0.339767
2007-08-29 11:00:00	0.27219
2007-08-29 12:00:00	0.324428
2007-08-29 13:00:00	0.342223
2007-08-29 14:00:00	0.15873
2007-08-29 15:00:00	0.252046
2007-08-29 16:00:00	0.245957
2007-08-29 17:00:00	0.244727
2007-08-29 18:00:00	0.296631
2007-08-29 19:00:00	0.556013
2007-08-29 20:00:00	0.458156
2007-08-29 21:00:00	0.529199
2007-08-29 22:00:00	0.636119
2007-08-29 23:00:00	0.631151
2007-08-30	0.62923
2007-08-30 01:00:00	0.593696
2007-08-30 02:00:00	0.55911
2007-08-30 03:00:00	0.550624
2007-08-30 04:00:00	0.572772
2007-08-30 05:00:00	0.624062
2007-08-30 06:00:00	0.561338
2007-08-30 07:00:00	0.545763
2007-08-30 08:00:00	0.611306
2007-08-30 09:00:00	0.663788
2007-08-30 10:00:00	0.613126
2007-08-30 11:00:00	0.639528
2007-08-30 12:00:00	0.551079
2007-08-30 13:00:00	0.594308
2007-08-30 14:00:00	0.583361
2007-08-30 15:00:00	0.507172
2007-08-30 16:00:00	0.68134
2007-08-30 17:00:00	0.669825
2007-08-30 18:00:00	0.553237
2007-08-30 19:00:00	0.497791
2007-08-30 20:00:00	0.477555
2007-08-30 21:00:00	0.483531
2007-08-30 22:00:00	0.235687
2007-08-30 23:00:00	0.212433

## Sheet: Hourly_RMSE24
Timestamp	RMSE24_hourly_kW
2007-08-01	0.645819
2007-08-01 01:00:00	0.758019
2007-08-01 02:00:00	0.733217
2007-08-01 03:00:00	0.649287
2007-08-01 04:00:00	0.777965
2007-08-01 05:00:00	0.760224
2007-08-01 06:00:00	0.722457
2007-08-01 07:00:00	0.765634
2007-08-01 08:00:00	0.70329
2007-08-01 09:00:00	0.62059
2007-08-01 10:00:00	0.689461
2007-08-01 11:00:00	0.693449
2007-08-01 12:00:00	0.640477
2007-08-01 13:00:00	0.627035
2007-08-01 14:00:00	0.533738
2007-08-01 15:00:00	0.525139
2007-08-01 16:00:00	0.494663
2007-08-01 17:00:00	0.563464
2007-08-01 18:00:00	0.488474
2007-08-01 19:00:00	0.567524
2007-08-01 20:00:00	0.569029
2007-08-01 21:00:00	0.577534
2007-08-01 22:00:00	0.479433
2007-08-01 23:00:00	0.576793
2007-08-02	0.579661
2007-08-02 01:00:00	0.484538
2007-08-02 02:00:00	0.541278
2007-08-02 03:00:00	0.544276
2007-08-02 04:00:00	0.528838
2007-08-02 05:00:00	0.504268
2007-08-02 06:00:00	0.602954
2007-08-02 07:00:00	0.506609
2007-08-02 08:00:00	0.549882
2007-08-02 09:00:00	0.592265
2007-08-02 10:00:00	0.553509
2007-08-02 11:00:00	0.564336
2007-08-02 12:00:00	0.603055
2007-08-02 13:00:00	0.550411
2007-08-02 14:00:00	0.558442
2007-08-02 15:00:00	0.549599
2007-08-02 16:00:00	0.574172
2007-08-02 17:00:00	0.57214
2007-08-02 18:00:00	0.62298
2007-08-02 19:00:00	0.603933
2007-08-02 20:00:00	0.551143
2007-08-02 21:00:00	0.585719
2007-08-02 22:00:00	0.535667
2007-08-02 23:00:00	0.513199
2007-08-03	0.507953
2007-08-03 01:00:00	0.484969
2007-08-03 02:00:00	0.503621
2007-08-03 03:00:00	0.58038
2007-08-03 04:00:00	0.522127
2007-08-03 05:00:00	0.466344
2007-08-03 06:00:00	0.502691
2007-08-03 07:00:00	0.506296
2007-08-03 08:00:00	0.49992
2007-08-03 09:00:00	0.476863
2007-08-03 10:00:00	0.454872
2007-08-03 11:00:00	0.504469
2007-08-03 12:00:00	0.539017
2007-08-03 13:00:00	0.418301
2007-08-03 14:00:00	0.486215
2007-08-03 15:00:00	0.548827
2007-08-03 16:00:00	0.487971
2007-08-03 17:00:00	0.437901
2007-08-03 18:00:00	0.469009
2007-08-03 19:00:00	0.438932
2007-08-03 20:00:00	0.431156
2007-08-03 21:00:00	0.418469
2007-08-03 22:00:00	0.413376
2007-08-03 23:00:00	0.506954
2007-08-04	0.557021
2007-08-04 01:00:00	0.548523
2007-08-04 02:00:00	0.553728
2007-08-04 03:00:00	0.528775
2007-08-04 04:00:00	0.555202
2007-08-04 05:00:00	0.532044
2007-08-04 06:00:00	0.547619
2007-08-04 07:00:00	0.541782
2007-08-04 08:00:00	0.593637
2007-08-04 09:00:00	0.564207
2007-08-04 10:00:00	0.608882
2007-08-04 11:00:00	0.563288
2007-08-04 12:00:00	0.484545
2007-08-04 13:00:00	0.515336
2007-08-04 14:00:00	0.525713
2007-08-04 15:00:00	0.570334
2007-08-04 16:00:00	0.595843
2007-08-04 17:00:00	0.579594
2007-08-04 18:00:00	0.5138
2007-08-04 19:00:00	0.474677
2007-08-04 20:00:00	0.540605
2007-08-04 21:00:00	0.520623
2007-08-04 22:00:00	0.523426
2007-08-04 23:00:00	0.498862
2007-08-05	0.434576
2007-08-05 01:00:00	0.487512
2007-08-05 02:00:00	0.522336
2007-08-05 03:00:00	0.440868
2007-08-05 04:00:00	0.50848
2007-08-05 05:00:00	0.47164
2007-08-05 06:00:00	0.425025
2007-08-05 07:00:00	0.524898
2007-08-05 08:00:00	0.581217
2007-08-05 09:00:00	0.668503
2007-08-05 10:00:00	0.705676
2007-08-05 11:00:00	0.688081
2007-08-05 12:00:00	0.644878
2007-08-05 13:00:00	0.646356
2007-08-05 14:00:00	0.644504
2007-08-05 15:00:00	0.666272
2007-08-05 16:00:00	0.624663
2007-08-05 17:00:00	0.643191
2007-08-05 18:00:00	0.665011
2007-08-05 19:00:00	0.653256
2007-08-05 20:00:00	0.620672
2007-08-05 21:00:00	0.581201
2007-08-05 22:00:00	0.611542
2007-08-05 23:00:00	0.633419
2007-08-06	0.668129
2007-08-06 01:00:00	0.661117
2007-08-06 02:00:00	0.699525
2007-08-06 03:00:00	0.657567
2007-08-06 04:00:00	0.627726
2007-08-06 05:00:00	0.605274
2007-08-06 06:00:00	0.668528
2007-08-06 07:00:00	0.668332
2007-08-06 08:00:00	0.620414
2007-08-06 09:00:00	0.551729
2007-08-06 10:00:00	0.564726
2007-08-06 11:00:00	0.537081
2007-08-06 12:00:00	0.510336
2007-08-06 13:00:00	0.498683
2007-08-06 14:00:00	0.496587
2007-08-06 15:00:00	0.511246
2007-08-06 16:00:00	0.563889
2007-08-06 17:00:00	0.654013
2007-08-06 18:00:00	0.687573
2007-08-06 19:00:00	0.740174
2007-08-06 20:00:00	0.733455
2007-08-06 21:00:00	0.725544
2007-08-06 22:00:00	0.686182
2007-08-06 23:00:00	0.706507
2007-08-07	0.717622
2007-08-07 01:00:00	0.713599
2007-08-07 02:00:00	0.638215
2007-08-07 03:00:00	0.637155
2007-08-07 04:00:00	0.674482
2007-08-07 05:00:00	0.707935
2007-08-07 06:00:00	0.719091
2007-08-07 07:00:00	0.722641
2007-08-07 08:00:00	0.650616
2007-08-07 09:00:00	0.683348
2007-08-07 10:00:00	0.769016
2007-08-07 11:00:00	0.822066
2007-08-07 12:00:00	0.771421
2007-08-07 13:00:00	0.716583
2007-08-07 14:00:00	0.694019
2007-08-07 15:00:00	0.743927
2007-08-07 16:00:00	0.683602
2007-08-07 17:00:00	0.607622
2007-08-07 18:00:00	0.663167
2007-08-07 19:00:00	0.61171
2007-08-07 20:00:00	0.559904
2007-08-07 21:00:00	0.590583
2007-08-07 22:00:00	0.623335
2007-08-07 23:00:00	0.63764
2007-08-08	0.727139
2007-08-08 01:00:00	0.731937
2007-08-08 02:00:00	0.777982
2007-08-08 03:00:00	0.778749
2007-08-08 04:00:00	0.694969
2007-08-08 05:00:00	0.737365
2007-08-08 06:00:00	0.732164
2007-08-08 07:00:00	0.773483
2007-08-08 08:00:00	0.748099
2007-08-08 09:00:00	0.675824
2007-08-08 10:00:00	0.68459
2007-08-08 11:00:00	0.734965
2007-08-08 12:00:00	0.724414
2007-08-08 13:00:00	0.714685
2007-08-08 14:00:00	0.688448
2007-08-08 15:00:00	0.776168
2007-08-08 16:00:00	0.728962
2007-08-08 17:00:00	0.749434
2007-08-08 18:00:00	0.747433
2007-08-08 19:00:00	0.723688
2007-08-08 20:00:00	0.698566
2007-08-08 21:00:00	0.743583
2007-08-08 22:00:00	0.721648
2007-08-08 23:00:00	0.774636
2007-08-09	0.669834
2007-08-09 01:00:00	0.716907
2007-08-09 02:00:00	0.731906
2007-08-09 03:00:00	0.697908
2007-08-09 04:00:00	0.606772
2007-08-09 05:00:00	0.654483
2007-08-09 06:00:00	0.65105
2007-08-09 07:00:00	0.718504
2007-08-09 08:00:00	0.730946
2007-08-09 09:00:00	0.773427
2007-08-09 10:00:00	0.82294
2007-08-09 11:00:00	0.697676
2007-08-09 12:00:00	0.699711
2007-08-09 13:00:00	0.631908
2007-08-09 14:00:00	0.637767
2007-08-09 15:00:00	0.718358
2007-08-09 16:00:00	0.616961
2007-08-09 17:00:00	0.606273
2007-08-09 18:00:00	0.635369
2007-08-09 19:00:00	0.627373
2007-08-09 20:00:00	0.598416
2007-08-09 21:00:00	0.558951
2007-08-09 22:00:00	0.57455
2007-08-09 23:00:00	0.609132
2007-08-10	0.551561
2007-08-10 01:00:00	0.600731
2007-08-10 02:00:00	0.596003
2007-08-10 03:00:00	0.568144
2007-08-10 04:00:00	0.5654
2007-08-10 05:00:00	0.566737
2007-08-10 06:00:00	0.595478
2007-08-10 07:00:00	0.6317
2007-08-10 08:00:00	0.556183
2007-08-10 09:00:00	0.497976
2007-08-10 10:00:00	0.460587
2007-08-10 11:00:00	0.584093
2007-08-10 12:00:00	0.573795
2007-08-10 13:00:00	0.483891
2007-08-10 14:00:00	0.470488
2007-08-10 15:00:00	0.534872
2007-08-10 16:00:00	0.526915
2007-08-10 17:00:00	0.537371
2007-08-10 18:00:00	0.612535
2007-08-10 19:00:00	0.558312
2007-08-10 20:00:00	0.589143
2007-08-10 21:00:00	0.579974
2007-08-10 22:00:00	0.551459
2007-08-10 23:00:00	0.589991
2007-08-11	0.548134
2007-08-11 01:00:00	0.593819
2007-08-11 02:00:00	0.592079
2007-08-11 03:00:00	0.56149
2007-08-11 04:00:00	0.554435
2007-08-11 05:00:00	0.561578
2007-08-11 06:00:00	0.581718
2007-08-11 07:00:00	0.624425
2007-08-11 08:00:00	0.582575
2007-08-11 09:00:00	0.622722
2007-08-11 10:00:00	0.632734
2007-08-11 11:00:00	0.511569
2007-08-11 12:00:00	0.476497
2007-08-11 13:00:00	0.462233
2007-08-11 14:00:00	0.575673
2007-08-11 15:00:00	0.525494
2007-08-11 16:00:00	0.496468
2007-08-11 17:00:00	0.542728
2007-08-11 18:00:00	0.559987
2007-08-11 19:00:00	0.505343
2007-08-11 20:00:00	0.465788
2007-08-11 21:00:00	0.463601
2007-08-11 22:00:00	0.626556
2007-08-11 23:00:00	1.02658
2007-08-12	1.05469
2007-08-12 01:00:00	1.04251
2007-08-12 02:00:00	1.05719
2007-08-12 03:00:00	0.986659
2007-08-12 04:00:00	0.982175
2007-08-12 05:00:00	1.01629
2007-08-12 06:00:00	1.01751
2007-08-12 07:00:00	1.08412
2007-08-12 08:00:00	1.09983
2007-08-12 09:00:00	1.07117
2007-08-12 10:00:00	1.03459
2007-08-12 11:00:00	1.00961
2007-08-12 12:00:00	0.979608
2007-08-12 13:00:00	0.947772
2007-08-12 14:00:00	0.974506
2007-08-12 15:00:00	0.986679
2007-08-12 16:00:00	0.935481
2007-08-12 17:00:00	0.975049
2007-08-12 18:00:00	0.925533
2007-08-12 19:00:00	0.925972
2007-08-12 20:00:00	0.970826
2007-08-12 21:00:00	0.92491
2007-08-12 22:00:00	0.865391
2007-08-12 23:00:00	0.498767
2007-08-13	0.450519
2007-08-13 01:00:00	0.455535
2007-08-13 02:00:00	0.53672
2007-08-13 03:00:00	0.615581
2007-08-13 04:00:00	0.569497
2007-08-13 05:00:00	0.511723
2007-08-13 06:00:00	0.595208
2007-08-13 07:00:00	0.471056
2007-08-13 08:00:00	0.519175
2007-08-13 09:00:00	0.523267
2007-08-13 10:00:00	0.638569
2007-08-13 11:00:00	0.669057
2007-08-13 12:00:00	0.590693
2007-08-13 13:00:00	0.581896
2007-08-13 14:00:00	0.614893
2007-08-13 15:00:00	0.608076
2007-08-13 16:00:00	0.623038
2007-08-13 17:00:00	0.649746
2007-08-13 18:00:00	0.679251
2007-08-13 19:00:00	0.683712
2007-08-13 20:00:00	0.55492
2007-08-13 21:00:00	0.578652
2007-08-13 22:00:00	0.593335
2007-08-13 23:00:00	0.616221
2007-08-14	0.695553
2007-08-14 01:00:00	0.626319
2007-08-14 02:00:00	0.466663
2007-08-14 03:00:00	0.479439
2007-08-14 04:00:00	0.464927
2007-08-14 05:00:00	0.595221
2007-08-14 06:00:00	0.584449
2007-08-14 07:00:00	0.555768
2007-08-14 08:00:00	0.564957
2007-08-14 09:00:00	0.560599
2007-08-14 10:00:00	0.556999
2007-08-14 11:00:00	0.571731
2007-08-14 12:00:00	0.543749
2007-08-14 13:00:00	0.587671
2007-08-14 14:00:00	0.645231
2007-08-14 15:00:00	0.593975
2007-08-14 16:00:00	0.538174
2007-08-14 17:00:00	0.609643
2007-08-14 18:00:00	0.564495
2007-08-14 19:00:00	0.534628
2007-08-14 20:00:00	0.632566
2007-08-14 21:00:00	0.63305
2007-08-14 22:00:00	0.667497
2007-08-14 23:00:00	0.680998
2007-08-15	0.602202
2007-08-15 01:00:00	0.563945
2007-08-15 02:00:00	0.623079
2007-08-15 03:00:00	0.568901
2007-08-15 04:00:00	0.599804
2007-08-15 05:00:00	0.589749
2007-08-15 06:00:00	0.593114
2007-08-15 07:00:00	0.658116
2007-08-15 08:00:00	0.697552
2007-08-15 09:00:00	0.758882
2007-08-15 10:00:00	0.668686
2007-08-15 11:00:00	0.593641
2007-08-15 12:00:00	0.589863
2007-08-15 13:00:00	0.626297
2007-08-15 14:00:00	0.623383
2007-08-15 15:00:00	0.682703
2007-08-15 16:00:00	0.681637
2007-08-15 17:00:00	0.611469
2007-08-15 18:00:00	0.602741
2007-08-15 19:00:00	0.589424
2007-08-15 20:00:00	0.560196
2007-08-15 21:00:00	0.517048
2007-08-15 22:00:00	0.584038
2007-08-15 23:00:00	0.624698
2007-08-16	0.73514
2007-08-16 01:00:00	0.706447
2007-08-16 02:00:00	0.673542
2007-08-16 03:00:00	0.618358
2007-08-16 04:00:00	0.652368
2007-08-16 05:00:00	0.697825
2007-08-16 06:00:00	0.727078
2007-08-16 07:00:00	0.966336
2007-08-16 08:00:00	0.980994
2007-08-16 09:00:00	0.938572
2007-08-16 10:00:00	0.897138
2007-08-16 11:00:00	0.861557
2007-08-16 12:00:00	0.887515
2007-08-16 13:00:00	0.921703
2007-08-16 14:00:00	0.978365
2007-08-16 15:00:00	0.940512
2007-08-16 16:00:00	0.936682
2007-08-16 17:00:00	0.943841
2007-08-16 18:00:00	0.926292
2007-08-16 19:00:00	0.924185
2007-08-16 20:00:00	0.882392
2007-08-16 21:00:00	0.911778
2007-08-16 22:00:00	0.965708
2007-08-16 23:00:00	0.95821
2007-08-17	0.881087
2007-08-17 01:00:00	0.864717
2007-08-17 02:00:00	0.976854
2007-08-17 03:00:00	0.963388
2007-08-17 04:00:00	0.964349
2007-08-17 05:00:00	1.00542
2007-08-17 06:00:00	1.01039
2007-08-17 07:00:00	0.700034
2007-08-17 08:00:00	0.50889
2007-08-17 09:00:00	0.576032
2007-08-17 10:00:00	0.563236
2007-08-17 11:00:00	0.619636
2007-08-17 12:00:00	0.628705
2007-08-17 13:00:00	0.626903
2007-08-17 14:00:00	0.5892
2007-08-17 15:00:00	0.590221
2007-08-17 16:00:00	0.611853
2007-08-17 17:00:00	0.520732
2007-08-17 18:00:00	0.536461
2007-08-17 19:00:00	0.607232
2007-08-17 20:00:00	0.607289
2007-08-17 21:00:00	0.55476
2007-08-17 22:00:00	0.581656
2007-08-17 23:00:00	0.461901
2007-08-18	0.523559
2007-08-18 01:00:00	0.540722
2007-08-18 02:00:00	0.555881
2007-08-18 03:00:00	0.633946
2007-08-18 04:00:00	0.537508
2007-08-18 05:00:00	0.517673
2007-08-18 06:00:00	0.459557
2007-08-18 07:00:00	0.469671
2007-08-18 08:00:00	0.48929
2007-08-18 09:00:00	0.462569
2007-08-18 10:00:00	0.484411
2007-08-18 11:00:00	0.45695
2007-08-18 12:00:00	0.376768
2007-08-18 13:00:00	0.450316
2007-08-18 14:00:00	0.403601
2007-08-18 15:00:00	0.609676
2007-08-18 16:00:00	0.898094
2007-08-18 17:00:00	0.948063
2007-08-18 18:00:00	1.04358
2007-08-18 19:00:00	1.23925
2007-08-18 20:00:00	1.3193
2007-08-18 21:00:00	1.25469
2007-08-18 22:00:00	1.32343
2007-08-18 23:00:00	1.30415
2007-08-19	1.24161
2007-08-19 01:00:00	1.18844
2007-08-19 02:00:00	1.21669
2007-08-19 03:00:00	1.17159
2007-08-19 04:00:00	1.19911
2007-08-19 05:00:00	1.19491
2007-08-19 06:00:00	1.19548
2007-08-19 07:00:00	1.19531
2007-08-19 08:00:00	1.21971
2007-08-19 09:00:00	1.17902
2007-08-19 10:00:00	1.23498
2007-08-19 11:00:00	1.20774
2007-08-19 12:00:00	1.27688
2007-08-19 13:00:00	1.29352
2007-08-19 14:00:00	1.25687
2007-08-19 15:00:00	1.23073
2007-08-19 16:00:00	1.10861
2007-08-19 17:00:00	0.999102
2007-08-19 18:00:00	0.959416
2007-08-19 19:00:00	0.891801
2007-08-19 20:00:00	0.795697
2007-08-19 21:00:00	0.736556
2007-08-19 22:00:00	0.705761
2007-08-19 23:00:00	0.754188
2007-08-20	0.684046
2007-08-20 01:00:00	0.731308
2007-08-20 02:00:00	0.736986
2007-08-20 03:00:00	0.691803
2007-08-20 04:00:00	0.75158
2007-08-20 05:00:00	0.787008
2007-08-20 06:00:00	0.798482
2007-08-20 07:00:00	0.762837
2007-08-20 08:00:00	0.73458
2007-08-20 09:00:00	0.753721
2007-08-20 10:00:00	0.715545
2007-08-20 11:00:00	0.686425
2007-08-20 12:00:00	0.737443
2007-08-20 13:00:00	0.658303
2007-08-20 14:00:00	0.626949
2007-08-20 15:00:00	0.603251
2007-08-20 16:00:00	0.592525
2007-08-20 17:00:00	0.577717
2007-08-20 18:00:00	0.617229
2007-08-20 19:00:00	0.569144
2007-08-20 20:00:00	0.548706
2007-08-20 21:00:00	0.639241
2007-08-20 22:00:00	0.580367
2007-08-20 23:00:00	0.639062
2007-08-21	0.526358
2007-08-21 01:00:00	0.468475
2007-08-21 02:00:00	0.555123
2007-08-21 03:00:00	0.565756
2007-08-21 04:00:00	0.452155
2007-08-21 05:00:00	0.548521
2007-08-21 06:00:00	0.553655
2007-08-21 07:00:00	0.479762
2007-08-21 08:00:00	0.572306
2007-08-21 09:00:00	0.500393
2007-08-21 10:00:00	0.473558
2007-08-21 11:00:00	0.570335
2007-08-21 12:00:00	0.527492
2007-08-21 13:00:00	0.471588
2007-08-21 14:00:00	0.466486
2007-08-21 15:00:00	0.506687
2007-08-21 16:00:00	0.459357
2007-08-21 17:00:00	0.365992
2007-08-21 18:00:00	0.549171
2007-08-21 19:00:00	0.770656
2007-08-21 20:00:00	0.848438
2007-08-21 21:00:00	0.831827
2007-08-21 22:00:00	0.827053
2007-08-21 23:00:00	0.860555
2007-08-22	0.826737
2007-08-22 01:00:00	0.863392
2007-08-22 02:00:00	0.851069
2007-08-22 03:00:00	0.797651
2007-08-22 04:00:00	0.856441
2007-08-22 05:00:00	0.878066
2007-08-22 06:00:00	0.744712
2007-08-22 07:00:00	0.904155
2007-08-22 08:00:00	0.87716
2007-08-22 09:00:00	0.862283
2007-08-22 10:00:00	0.925823
2007-08-22 11:00:00	0.876617
2007-08-22 12:00:00	0.907458
2007-08-22 13:00:00	0.906722
2007-08-22 14:00:00	0.961775
2007-08-22 15:00:00	0.950719
2007-08-22 16:00:00	0.98599
2007-08-22 17:00:00	1.00557
2007-08-22 18:00:00	0.947009
2007-08-22 19:00:00	0.789716
2007-08-22 20:00:00	0.734612
2007-08-22 21:00:00	0.701626
2007-08-22 22:00:00	0.610365
2007-08-22 23:00:00	0.674431
2007-08-23	0.697595
2007-08-23 01:00:00	0.597443
2007-08-23 02:00:00	0.71962
2007-08-23 03:00:00	0.65518
2007-08-23 04:00:00	0.710796
2007-08-23 05:00:00	0.686367
2007-08-23 06:00:00	0.659133
2007-08-23 07:00:00	0.590214
2007-08-23 08:00:00	0.53784
2007-08-23 09:00:00	0.580589
2007-08-23 10:00:00	0.56701
2007-08-23 11:00:00	0.544906
2007-08-23 12:00:00	0.538377
2007-08-23 13:00:00	0.475061
2007-08-23 14:00:00	0.617578
2007-08-23 15:00:00	0.582976
2007-08-23 16:00:00	0.617833
2007-08-23 17:00:00	0.573944
2007-08-23 18:00:00	0.612742
2007-08-23 19:00:00	0.721083
2007-08-23 20:00:00	0.807109
2007-08-23 21:00:00	0.790943
2007-08-23 22:00:00	0.733905
2007-08-23 23:00:00	0.865748
2007-08-24	1.04614
2007-08-24 01:00:00	1.07002
2007-08-24 02:00:00	1.00805
2007-08-24 03:00:00	0.998618
2007-08-24 04:00:00	1.12549
2007-08-24 05:00:00	1.11774
2007-08-24 06:00:00	1.0834
2007-08-24 07:00:00	1.13407
2007-08-24 08:00:00	1.04511
2007-08-24 09:00:00	1.05793
2007-08-24 10:00:00	1.04762
2007-08-24 11:00:00	1.04542
2007-08-24 12:00:00	1.0972
2007-08-24 13:00:00	1.08974
2007-08-24 14:00:00	1.00782
2007-08-24 15:00:00	1.05889
2007-08-24 16:00:00	1.0783
2007-08-24 17:00:00	1.10519
2007-08-24 18:00:00	1.10881
2007-08-24 19:00:00	1.08689
2007-08-24 20:00:00	1.01976
2007-08-24 21:00:00	0.95931
2007-08-24 22:00:00	0.899738
2007-08-24 23:00:00	0.864016
2007-08-25	0.761692
2007-08-25 01:00:00	0.723249
2007-08-25 02:00:00	0.645869
2007-08-25 03:00:00	0.703158
2007-08-25 04:00:00	0.746877
2007-08-25 05:00:00	0.723114
2007-08-25 06:00:00	0.767382
2007-08-25 07:00:00	0.698019
2007-08-25 08:00:00	0.73211
2007-08-25 09:00:00	0.76298
2007-08-25 10:00:00	0.709956
2007-08-25 11:00:00	0.770682
2007-08-25 12:00:00	0.810024
2007-08-25 13:00:00	0.751915
2007-08-25 14:00:00	0.848528
2007-08-25 15:00:00	0.93777
2007-08-25 16:00:00	0.926516
2007-08-25 17:00:00	0.820034
2007-08-25 18:00:00	0.848664
2007-08-25 19:00:00	0.910306
2007-08-25 20:00:00	0.882702
2007-08-25 21:00:00	0.981532
2007-08-25 22:00:00	0.940838
2007-08-25 23:00:00	0.918659
2007-08-26	0.970816
2007-08-26 01:00:00	0.985666
2007-08-26 02:00:00	1.00638
2007-08-26 03:00:00	0.910456
2007-08-26 04:00:00	0.943105
2007-08-26 05:00:00	0.921271
2007-08-26 06:00:00	0.947587
2007-08-26 07:00:00	0.948804
2007-08-26 08:00:00	0.958476
2007-08-26 09:00:00	1.00185
2007-08-26 10:00:00	1.02332
2007-08-26 11:00:00	0.979843
2007-08-26 12:00:00	0.877094
2007-08-26 13:00:00	0.926921
2007-08-26 14:00:00	0.758238
2007-08-26 15:00:00	0.695925
2007-08-26 16:00:00	0.772118
2007-08-26 17:00:00	0.731982
2007-08-26 18:00:00	0.748894
2007-08-26 19:00:00	0.723036
2007-08-26 20:00:00	0.640065
2007-08-26 21:00:00	0.756626
2007-08-26 22:00:00	0.814649
2007-08-26 23:00:00	1.00025
2007-08-27	0.980768
2007-08-27 01:00:00	1.00557
2007-08-27 02:00:00	0.968366
2007-08-27 03:00:00	0.952082
2007-08-27 04:00:00	0.961128
2007-08-27 05:00:00	1.00081
2007-08-27 06:00:00	0.905279
2007-08-27 07:00:00	1.02157
2007-08-27 08:00:00	0.932095
2007-08-27 09:00:00	0.873095
2007-08-27 10:00:00	0.824419
2007-08-27 11:00:00	0.760791
2007-08-27 12:00:00	0.809485
2007-08-27 13:00:00	0.753369
2007-08-27 14:00:00	0.837242
2007-08-27 15:00:00	0.754837
2007-08-27 16:00:00	0.754279
2007-08-27 17:00:00	0.750497
2007-08-27 18:00:00	0.836481
2007-08-27 19:00:00	0.75756
2007-08-27 20:00:00	0.759833
2007-08-27 21:00:00	0.723499
2007-08-27 22:00:00	0.699672
2007-08-27 23:00:00	0.547995
2007-08-28	0.527891
2007-08-28 01:00:00	0.456512
2007-08-28 02:00:00	0.505304
2007-08-28 03:00:00	0.535409
2007-08-28 04:00:00	0.55066
2007-08-28 05:00:00	0.468127
2007-08-28 06:00:00	0.536229
2007-08-28 07:00:00	0.471347
2007-08-28 08:00:00	0.574896
2007-08-28 09:00:00	0.553361
2007-08-28 10:00:00	0.658664
2007-08-28 11:00:00	0.568467
2007-08-28 12:00:00	0.677995
2007-08-28 13:00:00	0.71844
2007-08-28 14:00:00	0.777564
2007-08-28 15:00:00	0.599733
2007-08-28 16:00:00	0.603307
2007-08-28 17:00:00	0.591619
2007-08-28 18:00:00	0.647004
2007-08-28 19:00:00	0.596609
2007-08-28 20:00:00	0.560661
2007-08-28 21:00:00	0.585307
2007-08-28 22:00:00	0.641845
2007-08-28 23:00:00	0.584586
2007-08-29	0.698451
2007-08-29 01:00:00	0.540967
2007-08-29 02:00:00	0.600877
2007-08-29 03:00:00	0.664755
2007-08-29 04:00:00	0.639796
2007-08-29 05:00:00	0.600052
2007-08-29 06:00:00	0.623423
2007-08-29 07:00:00	0.596164
2007-08-29 08:00:00	0.497671
2007-08-29 09:00:00	0.522144
2007-08-29 10:00:00	0.582896
2007-08-29 11:00:00	0.521719
2007-08-29 12:00:00	0.569586
2007-08-29 13:00:00	0.584998
2007-08-29 14:00:00	0.39841
2007-08-29 15:00:00	0.502042
2007-08-29 16:00:00	0.49594
2007-08-29 17:00:00	0.494699
2007-08-29 18:00:00	0.544639
2007-08-29 19:00:00	0.745663
2007-08-29 20:00:00	0.676872
2007-08-29 21:00:00	0.72746
2007-08-29 22:00:00	0.797571
2007-08-29 23:00:00	0.79445
2007-08-30	0.79324
2007-08-30 01:00:00	0.770517
2007-08-30 02:00:00	0.747737
2007-08-30 03:00:00	0.74204
2007-08-30 04:00:00	0.756817
2007-08-30 05:00:00	0.789976
2007-08-30 06:00:00	0.749225
2007-08-30 07:00:00	0.738758
2007-08-30 08:00:00	0.781861
2007-08-30 09:00:00	0.814732
2007-08-30 10:00:00	0.783024
2007-08-30 11:00:00	0.799705
2007-08-30 12:00:00	0.742347
2007-08-30 13:00:00	0.770914
2007-08-30 14:00:00	0.763781
2007-08-30 15:00:00	0.71216
2007-08-30 16:00:00	0.825433
2007-08-30 17:00:00	0.818428
2007-08-30 18:00:00	0.743799
2007-08-30 19:00:00	0.705543
2007-08-30 20:00:00	0.691053
2007-08-30 21:00:00	0.695364
2007-08-30 22:00:00	0.485476
2007-08-30 23:00:00	0.460904

## Sheet: RefWeek_Daily_MAE24
Timestamp	MAE24_day_refweek_kW
2007-08-01	0.555227
2007-08-02	0.469328
2007-08-03	0.383953
2007-08-04	0.415874
2007-08-05	0.454251
2007-08-06	0.488109
2007-08-07	0.508814

## Sheet: Triggers_Phase1_Raw
Timestamp	detector	cycle	ActivePower_kW
2007-08-09 23:00:00	KSWIN	0	0.164933
2007-08-12 14:00:00	KSWIN	0	0.1726
2007-08-15 05:00:00	KSWIN	0	0.205467
2007-08-18	KSWIN	0	0.166033
2007-08-18 15:00:00	ADWIN	0	0.169033
2007-08-19 23:00:00	ADWIN	0	0.2084
2007-08-20	KSWIN	0	0.1798
2007-08-22	KSWIN	0	0.2001
2007-08-24	KSWIN	0	0.863433
2007-08-26	KSWIN	0	0.465567
2007-08-26 21:00:00	Page-Hinkley	0	2.21077
2007-08-29 03:00:00	KSWIN	0	0.1979
2007-08-31 04:00:00	KSWIN	0	0.374533

## Sheet: Triggers_Phase2_MAE24
Timestamp	detector	cycle	MAE24_hourly_kW
2007-08-09 23:00:00	KSWIN	0	0.453716
2007-08-11 23:00:00	ADWIN	0	0.602623
2007-08-12 06:00:00	KSWIN	0	0.661654
2007-08-14 06:00:00	KSWIN	0	0.428483
2007-08-16 06:00:00	KSWIN	0	0.568478
2007-08-17 07:00:00	ADWIN	0	0.588281
2007-08-18 06:00:00	KSWIN	0	0.403129
2007-08-19 23:00:00	ADWIN	0	0.628064
2007-08-20 06:00:00	KSWIN	0	0.632179
2007-08-22 06:00:00	KSWIN	0	0.537142
2007-08-24 06:00:00	KSWIN	0	0.779838
2007-08-25 07:00:00	ADWIN	0	0.58186
2007-08-26 06:00:00	KSWIN	0	0.616892
2007-08-28 06:00:00	KSWIN	0	0.434329
2007-08-29 07:00:00	ADWIN	0	0.485163
2007-08-30 06:00:00	KSWIN	0	0.436309

## Sheet: Triggers_Phase2_MA24
Timestamp	detector	cycle	MA24_wMA24_kW
2007-08-09 23:00:00	KSWIN	0	0.496856
2007-08-11 23:00:00	ADWIN	0	0.434978
2007-08-11 23:00:00	KSWIN	0	0.434978
2007-08-13 23:00:00	KSWIN	0	0.457247
2007-08-16	KSWIN	0	0.484928
2007-08-18	KSWIN	0	0.565385
2007-08-18 15:00:00	ADWIN	0	0.439754
2007-08-20	KSWIN	0	0.798815
2007-08-22	KSWIN	0	0.462349
2007-08-22 15:00:00	ADWIN	0	0.579752
2007-08-24	KSWIN	0	0.478277
2007-08-26	KSWIN	0	0.622647
2007-08-26 15:00:00	ADWIN	0	0.648211
2007-08-28	KSWIN	0	0.61084
2007-08-30	KSWIN	0	0.449685
2007-08-30 15:00:00	ADWIN	0	0.485199

## Sheet: Consensus
cycle_id	t_deploy	ref_start	ref_end	stream_start	stream_end	tref_mode	baseline_policy	T_ref_kW	ref_mae24_max	ref_ma24_mu	ref_ma24_sigma	ref_ma24_q	q	k	t_i_star	t_l_star	consensus_max_span_days	buffer_before_days	buffer_after_days	retrain_window_start	retrain_window_end	retrain_exec_time	retrain_executed
0	2007-08-01	2007-08-01	2007-08-07 23:00:00	2007-08-08	2007-08-31 23:00:00	MAE_REF_MAX	FIXED_GLOBAL	0.696082	0.696082	0.476381	0.0668416	0.620739	0.95	3			8	22	7				False
